# Supplementary material for: Physiologically based metformin pharmacokinetics model of mice and scale-up to humans for the estimation of concentrations in various tissues
Source: PLoS One. 2021 Apr 7;16(4):e0249594. doi: 10.1371/journal.pone.0249594 (PMC8026019; doi:10.1371/journal.pone.0249594)
Supplement: S1 Table — (XLSX) [file pone.0249594.s001.xlsx]

## Sheet: Volumes of compartments
S1 Table. List of mice model parameters and their description (MS Excel)
Data Maija Zake, Janis Kurlovics, Linda Zaharenko, Vitalijs Komasilovs, Janis Klovins and Egils Stalidzans (2021)Physiologically based metformin pharmacokinetics model of mice and scale-up to humans for the estimation of concentrations in various tissues, PLOS ONE, doi: 10.1371/journal.pone.0249594
Mouse
Part of body	Compartment name in model	% of body volume	Volume, mL (25 g mouse)	Reference
Brain	Brain	0.0165	0.4125	Brown, 1997
Adipose fat	Adipose	0.07	1.75	Brown, 1998
Heart	Heart	0.005	0.125	Brown, 1997
Wall of small intestine	﻿IntestineEnterocytes	0.0025	0.0625	Brown, 1997
	﻿IntestineVascular	0.0228	0.57	Brown, 1997
Kidney	﻿KidneyPlasma	0.0056	0.14	Brown, 1997
	﻿KidneyTissue	0.0056	0.14	Brown, 1997
	KidneyTubular	0.0056	0.14	Brown, 1997
Liver	Liver	0.0549	1.3725	Brown, 1997
Lungs	Lungs	0.0073	0.1825	Brown, 1997
Sceletal muscle	Muscle	0.384	9.6	Brown, 1997
All other organs	Remainder	0.3585	8.9625	Rest of the body included.
Arterial plasma	PlasmaArterial	0.0125	0.3125	Davies, 1993
Venous plasma	PlasmaVenous	0.0375	0.9375	Davies, 1993
Portal vein	PortalVein	0.0058	0.145	Estimated
Stomach wall	Stomach	0.006	0.15	Brown, 1997
Total body volume		1.0001	25.0025	Brown, 1997
Intestinal lumen (small intestine)	﻿IntestineLumen		0.6	McConnell, 2008
Stomach lumen	StomachLumen		0.4	McConnell, 2008
Excrement volume	Feces		1	volume does not matters: the amount of metformin is calculated
Urine volume	Urine		1	volume does not matters: the amount of metformin is calculated

## Sheet: Blood flow
			Mouse
Flow from artery to part of body	Compartment name in model	Variable mname in the model	% of cardiac output	Flow, mL/h	Reference
Brain	Brain	Qbrain	0.033	27.6804	Brown, 1997										SE
Adipose fat	Adipose	﻿QAdipose	0.005	4.194	Stott, 1983
Heart	Heart	﻿QHeart	0.066	55.3608	Brown, 1997
Intestinal wall (small intestine)	IntestineVascular	﻿QIntestineVascular	0.135	113.238	Stott, 1983
Kidney	KidneyPlasma	﻿QKidney	0.091	76.3308	Brown, 1997
Liver	Liver	﻿QLiverArtery	0.02	16.776	Stott, 1983
Sceletal muscle	Muscle	﻿QMuscle	0.159	133.369	Brown, 1997
All other organs	Remainder	﻿QRemainder	0.411	344.747	rest of blood flow
Portal vein	PortalVein	QPortalVein	0.06	50.328	calculated from Stott, 1983
Stomach	Stomach	Qstomach	0.02	16.776	Stott, 1983
Total cardiac output (lungs)	Lungs	﻿Cardiac Output	1	838.8	Brown, 1997
Qgfr				20	Davies and Morris, 1993
QPortalVeinOut= Qstomach+QPortalVein+QIntestineVascular		﻿QPortalVeinOut		180.342	calculated
QLiverOut=QPortalVeinOut+QLiverArtery		﻿QLiverOut		197.118	calculated

## Sheet: Reaction parameters Mouse
Reaction parameter	Value	Units
(01. StomachLumen -> IntestineLumen).k1	3.16	ml/h	Parameter is estimated (PE)
(02. IntestineLumen -> Feces).k1	0.178	ml/h	Parameter is estimated (PE)
(03.1. PlasmaArterial -> IntestineVascular).Q	113.238	ml/h	Stott, 1983
(03.2. IntestineLumen -> Enterocytes (PMAT OCT3)).Km	900	nmol/ml	Proctor, 2008
(03.2. IntestineLumen -> Enterocytes (PMAT OCT3)).V	1271	nmol/h	Proctor, 2008
(03.3. Enterocytes -> IntestineVascular (OCT1)).Km	12300	nmol/ml	Proctor, 2008
(03.3. Enterocytes -> IntestineVascular (OCT1)).V	495	nmol/h	Parameter is estimated (PE)
(03.4. IntestineLumen -> IntestineVascular (Saturable)).Km	60	nmol/ml	Proctor, 2008
(03.4. IntestineLumen -> IntestineVascular (Saturable)).V	19.2	nmol/h	Proctor, 2008
(03.5. IntestineVascular -> PortalVein).Ktp	4.6		Parameter is estimated (PE)
(03.5. IntestineVascular -> PortalVein).Q	113.238	ml/h	Stott, 1983
(03.6. IntestineLumen -> Enterocytes (Diffusion)).k1	0.14	ml/h	Proctor, 2008
(03.7. IntestineLumen -> IntestineVascular (Diffusion)).k1	0.26	ml/h	Proctor, 2008
(04. PlasmaArterial -> PortalVein).Q	50.328	ml/h	Calculated from Stott, 1983
(05.1. PlasmaArterial -> Stomach).Q	16.776	ml/h	Stott, 1983
(05.2. Stomach -> PortalVein).Ktp	3.2		Parameter is estimated (PE)
(05.2. Stomach -> PortalVein).Q	16.776	ml/h	Stott, 1983
(06.1. PlasmaArterial -> Liver).Q	16.776	ml/h	Stott, 1984
(06.2. PortalVein -> Liver).Q	180.342	ml/h	Stott, 1983
(06.3. Liver -> PlasmaVenous).Ktp	5.5		Parameter is estimated (PE)
(06.3. Liver -> PlasmaVenous).Q	197.118	ml/h	Stott, 1983
(07.1. PlasmaVenous -> Lung).Q	838.8	ml/h	Brown, 1997
(07.2. Lung -> PlasmaArterial).Ktp	3		Parameter is estimated (PE)
(07.2. Lung -> PlasmaArterial).Q	838.8	ml/h	Brown, 1997
(08.1. PlasmaArterial -> Brain).Q	27.6804	ml/h	Brown, 1997
(08.2. Brain -> PlasmaVenous).Ktp	0.8		Parameter is estimated (PE)
(08.2. Brain -> PlasmaVenous).Q	27.6804	ml/h	Brown, 1997
(09.1. PlasmaArterial -> Muscle).Q	133.369	ml/h	Brown, 1997
(09.2. Muscle -> PlasmaVenous).Ktp	4.1		Parameter is estimated (PE)
(09.2. Muscle -> PlasmaVenous).Q	133.369	ml/h	Brown, 1997
(10.1. PlasmaArterial -> Adipose).Q	4.194	ml/h	Stott, 1983
(10.2. Adipose -> PlasmaVenous).Ktp	0.73		Parameter is estimated (PE)
(10.2. Adipose -> PlasmaVenous).Q	4.194	ml/h	Stott, 1983
(11.1. PlasmaArterial -> Heart).Q	55.3608	ml/h	Brown, 1997
(11.2. Heart -> PlasmaVenous).Ktp	2.5		Parameter is estimated (PE)
(11.2. Heart -> PlasmaVenous).Q	55.3608	ml/h	Brown, 1997
(12.1. PlasmaArterial -> Remainder).Q	344.747	ml/h	calculated from Brown, 1997
(12.2. Remainder -> PlasmaVenous).Ktp	0.8		Parameter is estimated (PE)
(12.2. Remainder -> PlasmaVenous).Q	344.747	ml/h	calculated from Brown, 1997
(13.1. PlasmaArterial -> KidneyPlasma).Q	76.3308	ml/h	Brown, 1997
(13.2. KidneyPlasma -> PlasmaVenous).Ktp	4.5		Parameter is estimated (PE)
(13.2. KidneyPlasma -> PlasmaVenous).Q	76.3308	ml/h	Brown, 1997
(13.3. KidneyPlasma -> KidneyTubular).GFR	20	ml/h	Davies and Morris, 1993
(13.4. KidneyPlasma -> KidneyTissue).Km	1380	nmol/ml	Kimura, 2005
(13.4. KidneyPlasma -> KidneyTissue).V	87339	nmol/h	Parameter is estimated (PE)
(13.5. KidneyTissue -> KidneyTubular).Km	230	nmol/ml	Chen, 2010
(13.5. KidneyTissue -> KidneyTubular).V	3000	nmol/h	Parameter is estimated (PE)
(13.6. KidneyTubular -> UrineExternal).k1	1.6	ml/h	Parameter is estimated (PE)
