# Supplementary material for: Physiologically based metformin pharmacokinetics model of mice and scale-up to humans for the estimation of concentrations in various tissues
Source: PLoS One. 2021 Apr 7;16(4):e0249594. doi: 10.1371/journal.pone.0249594 (PMC8026019; doi:10.1371/journal.pone.0249594)
Supplement: S2 Table — (XLSX) [file pone.0249594.s002.xlsx]

## Sheet: Volumes of compartments
Human
Part of body	Compartment name in model	% of body volume	Volume, mL (at 70kg body weight)	Reference
Brain	Brain	0.02	1400	Brown, 1997
Adipose fat	Adipose	0.215	15050	Brown, 1997
Heart	Heart	0.005	350	Brown, 1997
Intestinal wall (small intestine)	IntestineEnterocytes	0.0012	84	Brown, 1997
	IntestineVascular	0.009	630
Kidney	KidneyPlasma	0.00146	102	Brown, 1997
	KidneyTissue	0.00146	102
	KidneyTubular	0.00146	102
Liver	Liver	0.0257	1799	Brown, 1997
Lungs	Lungs	0.0076	532	Brown, 1997
Sceletal muscle	Muscle	0.4	28000	Brown, 1997
All other organs	Remainder	0.233	16310	estimated
Red blood cells	RBC	0.0314	2198	Davies, 1993
Arterial plasma	PlasmaArterial	0.0107	749	Davies, 1993
Venous plasma	PlasmaVenous	0.0321	2247	Davies, 1993
Portal vein	PortalVein	0.0028	198	estimated
Stomach	Stomach	0.0021	147	Brown, 1997
Total body volume		0.99998	70000	Brown, 1997
Not included in body balance
Lumen of stomach	StomachLumen		300	Estimated
Intestinal lumen (small intestine)	IntestineLumen		500	Estimated
Excrement volume	Feces		1000	volume does not matters: the amount of metformin is calculated
Urine volume	Urine		1000	volume does not matters: the amount of metformin is calculated

## Sheet: Blood flow
		Human
Part of body	Compartment name in model	Variable name in the model	% of cardiac output	Flow, mL/h	Reference
Brain	Brain	Qbrain	0.114	35568	Brown, 1997
Adipose fat	Adipose	﻿QAdipose	0.052	16224	Brown, 1997
Heart	Heart	﻿QHeart	0.04	12480	Brown, 1997
Intestinal wall (small intestine)	IntestineVascular	﻿QIntestineVascular	0.106	33072	Sidhu, 2011
Kidney	KidneyPlasma	﻿QKidney	0.175	54600	Brown, 1997
Liver	Liver	﻿QLiverArtery	0.046	14352	Brown, 1997
Sceletal muscle	Muscle	﻿QMuscle	0.191	59592	Brown, 1997
All other organs	Remainder	﻿QRemainder	0.201	62712	estimated
Portal vein	PortalVein	QPortalVein	0.064	19968	Brown, 1997
Stomach	Stomach	Qstomach	0.011	3432	Sidhu, 2011
Total cardiac output (lungs)	Lung	Cardiac Output	1	312000	Brown, 1997
Qgfr				5600	Schlender, 2016
QPortalVeinOut= Qstomach+QPortalVein+QIntestineVascular		﻿QPortalVeinOut		56472	calculated
QLiverOut=QPortalVeinOut+QLiverArtery		﻿QLiverOut		70824	calculated

## Sheet: Reaction parameters human
S2 Table. List of human model parameters and their description (MS Excel)
Data Maija Zake, Janis Kurlovics, Linda Zaharenko, Vitalijs Komasilovs, Janis Klovins and Egils Stalidzans (2021) Physiologically based metformin pharmacokinetics model of mice and scale-up to humans for the estimation of concentrations in various tissues, PLOS ONE, doi: 10.1371/journal.pone.0249594
Reaction parameter	Value	Units	Reference	Calculated parameters
(01. StomachLumen -> IntestineLumen).k1	350	ml/h	Parameter is estimated (PE)
(02. IntestineLumen -> Feces).k1	650	ml/h	Parameter is estimated (PE)
(03.1. PlasmaArterial -> IntestineVascular).Q	33072	ml/h	Stott, 1983
(03.2. IntestineLumen -> Enterocytes (PMAT OCT3)).Km	900	nmol/ml	Proctor, 2008
(03.2. IntestineLumen -> Enterocytes (PMAT OCT3)).V	1946218	nmol/h	Proctor, 2008 (1271 nmol/ml)	1271*"IntestineSurfaceCoefficient"*"Intestine Coeficient"
(03.3. Enterocytes -> IntestineVascular (OCT1)).Km	12300	nmol/ml	Proctor, 2008
(03.3. Enterocytes -> IntestineVascular (OCT1)).V	757968	nmol/h	Parameter is estimated (PE)	495*"IntestineSurfaceCoefficient"*"Intestine Coeficient"
(03.4. IntestineLumen -> IntestineVascular (Saturable)).Km	60	nmol/ml	Proctor, 2008
(03.4. IntestineLumen -> IntestineVascular (Saturable)).V	29400	nmol/h	Proctor, 2008 (19,2 nmol/ml)	19,2*"IntestineSurfaceCoefficient"*"Intestine Coeficient"
(03.5. IntestineVascular -> PortalVein).Ktp	4.6		Parameter is estimated (PE)
(03.5. IntestineVascular -> PortalVein).Q	33072	ml/h	Stott, 1983
(03.6. IntestineLumen -> Enterocytes (Diffusion))k	214.4	ml/h	Proctor, 2008 (0,14)	0,14*"IntestineSurfaceCoefficient"*"Intestine Coeficient"
(03.7. IntestineLumen -> IntestineVascular (Diffusion))k	398.1	ml/h	Proctor, 2008 (0,26)	0,26*"IntestineSurfaceCoefficient"*"Intestine Coeficient"
(04. PlasmaArterial -> PortalVein).Q	19968	ml/h	Calculated from Stott, 1983
(05.1. PlasmaArterial -> Stomach).Q	3432	ml/h	Stott, 1983
(05.2. Stomach -> PortalVein).Ktp	3.2		Parameter is estimated (PE)
(05.2. Stomach -> PortalVein).Q	3432	ml/h	Stott, 1983
(06.1. PlasmaArterial -> Liver).Q	14352	ml/h	Stott, 1984
(06.2. PortalVein -> Liver).Q	56472	ml/h	Stott, 1983
(06.3. Liver -> PlasmaVenous).Ktp	5.5		Parameter is estimated (PE)
(06.3. Liver -> PlasmaVenous).Q	70824	ml/h	Stott, 1983
(07.1. PlasmaVenous -> Lung).Q	312000	ml/h	Brown, 1997
(07.2. Lung -> PlasmaArterial).Ktp	3		Parameter is estimated (PE)
(07.2. Lung -> PlasmaArterial).Q	312000	ml/h	Brown, 1997
(08.1. PlasmaArterial -> Brain).Q	35568	ml/h	Brown, 1997
(08.2. Brain -> PlasmaVenous).Ktp	0.8		Parameter is estimated (PE)
(08.2. Brain -> PlasmaVenous).Q	35568	ml/h	Brown, 1997
(09.1. PlasmaArterial -> Muscle).Q	59592	ml/h	Brown, 1997
(09.2. Muscle -> PlasmaVenous).Ktp	4.1		Parameter is estimated (PE)
(09.2. Muscle -> PlasmaVenous).Q	59592	ml/h	Brown, 1997
(10.1. PlasmaArterial -> Adipose).Q	16224	ml/h	Stott, 1983
(10.2. Adipose -> PlasmaVenous).Ktp	0.73		Parameter is estimated (PE)
(10.2. Adipose -> PlasmaVenous).Q	16224	ml/h	Stott, 1983
(11.1. PlasmaArterial -> Heart).Q	12480	ml/h	Brown, 1997
(11.2. Heart -> PlasmaVenous).Ktp	2.5		Parameter is estimated (PE)
(11.2. Heart -> PlasmaVenous).Q	12480	ml/h	Brown, 1997
(12.1. PlasmaArterial -> Remainder).Q	62712	ml/h	calculated from Brown, 1997
(12.2. Remainder -> PlasmaVenous).Ktp	0.8		Parameter is estimated (PE)
(12.2. Remainder -> PlasmaVenous).Q	62712	ml/h	calculated from Brown, 1997
(13.1. PlasmaArterial -> KidneyPlasma).Q	54600	ml/h	Brown, 1997
(13.2. KidneyPlasma -> PlasmaVenous).Ktp	4.5		Parameter is estimated (PE)
(13.2. KidneyPlasma -> PlasmaVenous).Q	54600	ml/h	Brown, 1997
(13.3. KidneyPlasma -> KidneyTubular).GFR	5600	ml/h	Schlender, 2016
(13.4. KidneyPlasma -> KidneyTissue).Km	1380	nmol/ml	Kimura, 2005
(13.4. KidneyPlasma -> KidneyTissue).V	27948480	nmol/h	Parameter is estimated (PE)	87339*"Kidney coefficient"
(13.5. KidneyTissue -> KidneyTubular).Km	230	nmol/ml	Chen, 2010
(13.5. KidneyTissue -> KidneyTubular).V	960000	nmol/h	Parameter is estimated (PE)	3000*"Kidney coefficient"
(13.6. KidneyTubular -> UrineExternal).k1	70	ml/h	Parameter is estimated (PE)
(14.1. PlasmaVenous RBC).k1	84	ml/h	Parameter is estimated (PE)
(14.2. RBC PlasmaVenous).k1	96	ml/h	Parameter is estimated (PE)
Intestine coefficient	0.7		Parameter is estimated (PE)
Kidney coefficient	320		Parameter is estimated (PE)
