# Supplementary material for: Physiologically based metformin pharmacokinetics model of mice and scale-up to humans for the estimation of concentrations in various tissues
Source: PLoS One. 2021 Apr 7;16(4):e0249594. doi: 10.1371/journal.pone.0249594 (PMC8026019; doi:10.1371/journal.pone.0249594)
Supplement: S3 Table — (XLSX) [file pone.0249594.s003.xlsx]

## Sheet: Sheet1
S3 Table. Metformin concentration time-series data for nine healthy individuals from Zaharenko et al., 2016 (MS Excel)
Data Maija Zake, Janis Kurlovics, Linda Zaharenko, Vitalijs Komasilovs, Janis Klovins and Egils Stalidzans (2021) Physiologically based metformin pharmacokinetics model of mice and scale-up to humans for the estimation of concentrations in various tissues, PLOS ONE, doi: 10.1371/journal.pone.0249594
No.	Time, h	Metformin plasma concentration, ng/mL	Metformin red blood cell concentration, ng/mL	Metformin urine concentration, ng/mL	Excreted urine volume, mL
1	0	0	0	-
	1	98.2822	0	-
	2	374.495	0	-
	3	611.633	22.9762	-
	6	817.801	76.4655	44.4422	700
	10	241.767	114.106	108.818	910
	24	21.9617	88.3113	41.7797	650
2	0	0	0	-
	1	307.126	0	-
	2	689.16	26.3534	-
	3	812.394	53.6975	34.2009	350
	6	610.234	109.968	-
	10	184.138	144.013	433.378	350
	24	21.5971	96.2586	75.1693	800
3	0	0	0	-
	1	668.039	13.3567	-
	2	574.598	32.4721	-
	3	574.541	49.4962	21.9693	1600
	6	346.179	97.8627	100.933	525
	10	83.9166	98.9501	35.3886	1375
	24	9.9136	61.322	17.9971	120
4	0	0	0	-
	1	671.36	31.93	-
	2	681.18	54.79	-
	3	591.93	83.47	165.39	425
	6	288.93	129.1	116.27	350
	10	103.81	132.09	31.36	1100
	24	13.08	97.6	17.52	950
5	0	0	0	-
	1	625.39	20.5	-
	2	1014.29	60.17	-
	3	1116.72	118.02	68.16	1175
	6	430.38	195.26	56.11	1000
	10	142.94	194.1	40.82	850
	24	24.95	133.2	23.97	900
6	0	0	0	-
	1	1294.13	45.92	-
	2	1004.06	84.64	-
	3	942.25	125.36	967.56	67
	6	695.27	196.26	963.88	47
	10	279.03	222.49	58.91	400
	24	38.49	180.23	34.85	950
7	0	0	0	-
	1	101.7	2.05	-
	3	460.8	22.57	5.55	450
	6	455.03	46.07	66.42	1300
	10	179.16	88.16	46.31	1200
	24	12.52	52.36	23.2	1500
8	0	0	0	-
	1	412	8.05	-
	3	718.69	52.81	57.81	400
	6	480	70.82	361.33	200
	10	168.67	87.47	59.34	890
	24	20.93	69.21	21.58	1200
9	0	0	0	-
	1	215.14	3.46	-
	3	838.76	48.5	166.78	150
	6	679.26	74.71	100.59	500
	10	256.19	107.03	176.77	600
	24	21.56	75.08	46.94	600
