# Supplementary material for: Physiologically based metformin pharmacokinetics model of mice and scale-up to humans for the estimation of concentrations in various tissues
Source: PLoS One. 2021 Apr 7;16(4):e0249594. doi: 10.1371/journal.pone.0249594 (PMC8026019; doi:10.1371/journal.pone.0249594)
Supplement: S1 Data — (ZIP) [file pone.0249594.s005.zip]

Archive with 26 entries (20 files):
- S1DataModelsAndExpData/
- S1DataModelsAndExpData/Humans models/
- S1DataModelsAndExpData/Humans models/Human equations.pdf
- S1DataModelsAndExpData/Humans models/Human equations.png
- S1DataModelsAndExpData/Humans models/Zake2021 - PBPK Metformin Human multiple PO dose.cps
- S1DataModelsAndExpData/Humans models/Zake2021 - PBPK Metformin Human multiple PO dose.xml
- S1DataModelsAndExpData/Humans models/Zake2021 - PBPK Metformin Human single PO dose.cps
- S1DataModelsAndExpData/Humans models/Zake2021 - PBPK Metformin Human single PO dose.xml
- S1DataModelsAndExpData/Mice models/
- S1DataModelsAndExpData/Mice models/Mice equations.pdf
- S1DataModelsAndExpData/Mice models/Mice equations.png
- S1DataModelsAndExpData/Mice models/Zake2021 - PBPK Metformin Mice IV single dose.cps
- S1DataModelsAndExpData/Mice models/Zake2021 - PBPK Metformin Mice IV single dose.xml
- S1DataModelsAndExpData/Mice models/Zake2021 - PBPK Metformin Mice PO single dose.cps
- S1DataModelsAndExpData/Mice models/Zake2021 - PBPK Metformin Mice PO single dose.xml
- S1DataModelsAndExpData/Parameter estimation data files Human/
- S1DataModelsAndExpData/Parameter estimation data files Human/BMC389 v06.txt
- S1DataModelsAndExpData/Parameter estimation data files Human/Chung779.txt
- S1DataModelsAndExpData/Parameter estimation data files Mice/
- S1DataModelsAndExpData/Parameter estimation data files Mice/Wilcock 1993 v21 IV.txt
- S1DataModelsAndExpData/Parameter estimation data files Mice/Wilcock 1993 v21_PO.txt
- S1DataModelsAndExpData/Validation data files Human/
- S1DataModelsAndExpData/Validation data files Human/Chung250.txt
- S1DataModelsAndExpData/Validation data files Human/Gusler500.txt
- S1DataModelsAndExpData/Validation data files Human/Messaoudi500.txt
- S1DataModelsAndExpData/Validation data files Human/Wen750.txt
