# Supplementary material for: Physiologically based metformin pharmacokinetics model of mice and scale-up to humans for the estimation of concentrations in various tissues
Source: PLoS One. 2021 Apr 7;16(4):e0249594. doi: 10.1371/journal.pone.0249594 (PMC8026019; doi:10.1371/journal.pone.0249594)
Supplement: S1 Data — (ZIP) [file pone.0249594.s005.zip › S1DataModelsAndExpData/Humans models/Zake2021 - PBPK Metformin Human single PO dose.xml]

<?xml version="1.0" encoding="UTF-8"?>
<!-- Created by COPASI version 4.27 (Build 217) on 2020-10-31 17:59 with libSBML version 5.18.0. -->
<sbml xmlns="http://www.sbml.org/sbml/level2/version4" level="2" version="4">
  <model metaid="COPASI0" id="PBPK_model_of_metformin_in_humans__single_PO_dose" name="PBPK model of metformin in humans, single PO dose">
    <notes>
      <body xmlns="http://www.w3.org/1999/xhtml">
        <pre>This model is supplementary material of publication &quot;Physiologically based metformin pharmacokinetics model of mice and scale-up to humans for the estimation of concentrations in various tissues&quot;
by Darta Maija Zake, Linda Zaharenko, JanisKurlovics, Vitalijs Komasilovs, Egils Stalidzans and Janis Klovins.


This is a whole-body model representing the pharmacokinetics of metformin in the human body. The model is in the form of Ordinary differential equations and describes metformin concentration in 21 compartments. 

The model consists of 21 compartments (“compartments” in COPASI model) describing various tissues or tissue sub-compartments and body fluids of metformin action (venous and arterial plasma, red blood cells, intestine, kidney, heart, fat, muscle, brain, lungs, stomach, liver, portal vein, remainder, urine and feces). Body weight and the weight of all compartments is expressed as a volume in mL and for the calculations it is assumed that 1mL = 1g. The volumes of most compartments are calculated as a fraction of the body weight/volume, and the fractions are determined from literature data, the volumes of the stomach lumen and intestine lumen are fixed and do not change depending on the body weight.  Similarly, the volume of external urine and feces is set to 1L, but those are “volumeless” compartments as they are only necessary for the calculation of metformin amount, not concentration. 


The model consists of 21 species (“species” in COPASI model) that correspond to the metformin concentrations in the 21 compartments. The initial concentrations for all the species are 0 nmol/mL as metformin is not produced in the body and can only be detected after dose administration. 


The model consists of 35 reactions – they describe the transport processes of metformin in the body. The reactions include local parameters that are involved only in that particular reaction and global parameters – parameters that are used in multiple reactions or are calculated depending on another parameter e.g. scale-up coefficients. 


The model consists of 62 global quantities – parameters involved in multiple reactions or necessary for another parameter calculation:

1.Parameters describing peroral metformin dose (Metformin Dose in Lumen in mg).

2.Parameter describing human physiology – body weight (in mL), cardiac output, blood flow to different compartments described as Q”compartment_name” (for example Qliver describes blood flow to the liver compartment). Qgfr refers to the glomerular filtration rate. 

3.Parameters involved in the scale-up of the model
•Tissue:plasma partition coefficients (Ktp) that were estimated in the mice model.
•Kidney coefficient that is used for the scale-up of metformin elimination and is involved in the calculation of the rate parameters in the reactions “13.4. KidneyPlasma -&gt; KidneyTissue” and “13.5. KidneyTissue -&gt; KidneyTubular”. This parameter was determined using parameter estimation. 
•Intestine coefficient that is involved in the calculation of the intestinal reaction rates of the reactions (03.2. IntestineLumen -&gt; Enterocytes (PMAT OCT3),  03.3. Enterocytes -&gt; IntestineVascular (OCT1), 03.4. IntestineLumen -&gt; IntestineVascular (Saturable), 03.6. IntestineLumen -&gt; Enterocytes (Diffusion) ,  03.7. IntestineLumen -&gt; IntestineVascular (Diffusion)). The parmaeters for these reactions are taken from Proctor publication and the intectine coefficient is used for the scale-up from the cell-culture to the human intestine. 

4.Parameters involved in the calculation of metformin amount in mg, these parameters are named mg”Compartment_name” (for example mgLiver describes the metformin amount in mg in the liver tissues). 


The time points of dose release are defined as “events” in COPASI and can be changed as necessary. The current model has 14 events and is set for a multiple-dose regimen for 7-day long twice-daily metformin administration. 

Time course simulations can be accessed through the section “Time Course” in this section the time duration and intervals can be changed. When time-course simulations are run three plots are created – Metformin amount in the 21 compartments, metformin concentrations in the compartments and reaction fluxes of all the reactions (see “Output Specifications” -&gt; “Plots” to activate or deactivate plots). The time-course also includes multiple &quot;Sliders&quot; that allow to easily change 3 parameters - &quot;Body Weight&quot;, &quot;Cardiac Output&quot;, &quot;Metformin Dose in Lumen in mg&quot;.</pre>
      </body>
    </notes>
    <annotation>
      <COPASI xmlns="http://www.copasi.org/static/sbml">
        <rdf:RDF xmlns:dcterms="http://purl.org/dc/terms/" xmlns:rdf="http://www.w3.org/1999/02/22-rdf-syntax-ns#" xmlns:vCard="http://www.w3.org/2001/vcard-rdf/3.0#">
          <rdf:Description rdf:about="#COPASI0">
            <dcterms:created>
              <rdf:Description>
                <dcterms:W3CDTF>2017-04-26T09:17:54Z</dcterms:W3CDTF>
              </rdf:Description>
            </dcterms:created>
            <dcterms:creator>
              <rdf:Description>
                <vCard:N>
                  <rdf:Description>
                    <vCard:Family>Zaharenko</vCard:Family>
                    <vCard:Given>Linda</vCard:Given>
                  </rdf:Description>
                </vCard:N>
                <vCard:ORG>
                  <rdf:Description>
                    <vCard:Orgname>Latvian Biomedical Research and Study Centre</vCard:Orgname>
                  </rdf:Description>
                </vCard:ORG>
              </rdf:Description>
            </dcterms:creator>
            <dcterms:creator>
              <rdf:Description>
                <vCard:N>
                  <rdf:Description>
                    <vCard:Family>Kurlovics</vCard:Family>
                    <vCard:Given>Janis</vCard:Given>
                  </rdf:Description>
                </vCard:N>
                <vCard:ORG>
                  <rdf:Description>
                    <vCard:Orgname>University of Latvia</vCard:Orgname>
                  </rdf:Description>
                </vCard:ORG>
              </rdf:Description>
            </dcterms:creator>
            <dcterms:creator>
              <rdf:Description>
                <vCard:N>
                  <rdf:Description>
                    <vCard:Family>Klovins</vCard:Family>
                    <vCard:Given>Janis</vCard:Given>
                  </rdf:Description>
                </vCard:N>
                <vCard:ORG>
                  <rdf:Description>
                    <vCard:Orgname>Latvian Biomedical Research and Study Centre</vCard:Orgname>
                  </rdf:Description>
                </vCard:ORG>
              </rdf:Description>
            </dcterms:creator>
            <dcterms:creator>
              <rdf:Description>
                <vCard:EMAIL>egils.stalidzans@gmail.com</vCard:EMAIL>
                <vCard:N>
                  <rdf:Description>
                    <vCard:Family>Stalidzans</vCard:Family>
                    <vCard:Given>Egils</vCard:Given>
                  </rdf:Description>
                </vCard:N>
                <vCard:ORG>
                  <rdf:Description>
                    <vCard:Orgname>Latvian Biomedical Research and Study Centre, University of Latvia</vCard:Orgname>
                  </rdf:Description>
                </vCard:ORG>
              </rdf:Description>
            </dcterms:creator>
            <dcterms:creator>
              <rdf:Description>
                <vCard:N>
                  <rdf:Description>
                    <vCard:Family>Komasilovs</vCard:Family>
                    <vCard:Given>Vitalijs</vCard:Given>
                  </rdf:Description>
                </vCard:N>
                <vCard:ORG>
                  <rdf:Description>
                    <vCard:Orgname>University of Latvia</vCard:Orgname>
                  </rdf:Description>
                </vCard:ORG>
              </rdf:Description>
            </dcterms:creator>
            <dcterms:creator>
              <rdf:Description>
                <vCard:EMAIL>darta.zake@gmail.com</vCard:EMAIL>
                <vCard:N>
                  <rdf:Description>
                    <vCard:Family>Zake</vCard:Family>
                    <vCard:Given>Darta Maija</vCard:Given>
                  </rdf:Description>
                </vCard:N>
                <vCard:ORG>
                  <rdf:Description>
                    <vCard:Orgname>Latvian Biomedical Research and Study Centre, University of Latvia</vCard:Orgname>
                  </rdf:Description>
                </vCard:ORG>
              </rdf:Description>
            </dcterms:creator>
          </rdf:Description>
        </rdf:RDF>
      </COPASI>
      <rdf:RDF xmlns:rdf="http://www.w3.org/1999/02/22-rdf-syntax-ns#" xmlns:dc="http://purl.org/dc/elements/1.1/" xmlns:dcterms="http://purl.org/dc/terms/" xmlns:vCard="http://www.w3.org/2001/vcard-rdf/3.0#" xmlns:bqbiol="http://biomodels.net/biology-qualifiers/" xmlns:bqmodel="http://biomodels.net/model-qualifiers/">
        <rdf:Description rdf:about="#COPASI0">
          <dc:creator>
            <rdf:Bag>
              <rdf:li rdf:parseType="Resource">
                <vCard:N rdf:parseType="Resource">
                  <vCard:Family>Stalidzans</vCard:Family>
                  <vCard:Given>Egils</vCard:Given>
                </vCard:N>
                <vCard:EMAIL>egils.stalidzans@gmail.com</vCard:EMAIL>
                <vCard:ORG rdf:parseType="Resource">
                  <vCard:Orgname>Latvian Biomedical Research and Study Centre, University of Latvia</vCard:Orgname>
                </vCard:ORG>
              </rdf:li>
              <rdf:li rdf:parseType="Resource">
                <vCard:N rdf:parseType="Resource">
                  <vCard:Family>Klovins</vCard:Family>
                  <vCard:Given>Janis</vCard:Given>
                </vCard:N>
                <vCard:ORG rdf:parseType="Resource">
                  <vCard:Orgname>Latvian Biomedical Research and Study Centre</vCard:Orgname>
                </vCard:ORG>
              </rdf:li>
              <rdf:li rdf:parseType="Resource">
                <vCard:N rdf:parseType="Resource">
                  <vCard:Family>Zaharenko</vCard:Family>
                  <vCard:Given>Linda</vCard:Given>
                </vCard:N>
                <vCard:ORG rdf:parseType="Resource">
                  <vCard:Orgname>Latvian Biomedical Research and Study Centre</vCard:Orgname>
                </vCard:ORG>
              </rdf:li>
              <rdf:li rdf:parseType="Resource">
                <vCard:N rdf:parseType="Resource">
                  <vCard:Family>Zake</vCard:Family>
                  <vCard:Given>Darta Maija</vCard:Given>
                </vCard:N>
                <vCard:EMAIL>darta.zake@gmail.com</vCard:EMAIL>
                <vCard:ORG rdf:parseType="Resource">
                  <vCard:Orgname>Latvian Biomedical Research and Study Centre, University of Latvia</vCard:Orgname>
                </vCard:ORG>
              </rdf:li>
              <rdf:li rdf:parseType="Resource">
                <vCard:N rdf:parseType="Resource">
                  <vCard:Family>Kurlovics</vCard:Family>
                  <vCard:Given>Janis</vCard:Given>
                </vCard:N>
                <vCard:ORG rdf:parseType="Resource">
                  <vCard:Orgname>University of Latvia</vCard:Orgname>
                </vCard:ORG>
              </rdf:li>
              <rdf:li rdf:parseType="Resource">
                <vCard:N rdf:parseType="Resource">
                  <vCard:Family>Komasilovs</vCard:Family>
                  <vCard:Given>Vitalijs</vCard:Given>
                </vCard:N>
                <vCard:ORG rdf:parseType="Resource">
                  <vCard:Orgname>University of Latvia</vCard:Orgname>
                </vCard:ORG>
              </rdf:li>
            </rdf:Bag>
          </dc:creator>
          <dcterms:created rdf:parseType="Resource">
            <dcterms:W3CDTF>2017-04-26T09:17:54Z</dcterms:W3CDTF>
          </dcterms:created>
          <dcterms:modified rdf:parseType="Resource">
            <dcterms:W3CDTF>2017-04-26T09:17:54Z</dcterms:W3CDTF>
          </dcterms:modified>
        </rdf:Description>
      </rdf:RDF>
    </annotation>
    <listOfFunctionDefinitions>
      <functionDefinition metaid="COPASI141" id="Henri_Michaelis_Menten__irreversible" name="Henri-Michaelis-Menten (irreversible)">
        <annotation>
          <COPASI xmlns="http://www.copasi.org/static/sbml">
            <rdf:RDF xmlns:dcterms="http://purl.org/dc/terms/" xmlns:rdf="http://www.w3.org/1999/02/22-rdf-syntax-ns#">
              <rdf:Description rdf:about="#COPASI141">
                <dcterms:created>
                  <rdf:Description>
                    <dcterms:W3CDTF>2020-03-02T16:50:21Z</dcterms:W3CDTF>
                  </rdf:Description>
                </dcterms:created>
              </rdf:Description>
            </rdf:RDF>
          </COPASI>
        </annotation>
        <math xmlns="http://www.w3.org/1998/Math/MathML">
          <lambda>
            <bvar>
              <ci> substrate </ci>
            </bvar>
            <bvar>
              <ci> Km </ci>
            </bvar>
            <bvar>
              <ci> V </ci>
            </bvar>
            <apply>
              <divide/>
              <apply>
                <times/>
                <ci> V </ci>
                <ci> substrate </ci>
              </apply>
              <apply>
                <plus/>
                <ci> Km </ci>
                <ci> substrate </ci>
              </apply>
            </apply>
          </lambda>
        </math>
      </functionDefinition>
      <functionDefinition metaid="COPASI142" id="Flow" name="Flow">
        <annotation>
          <COPASI xmlns="http://www.copasi.org/static/sbml">
            <rdf:RDF xmlns:dcterms="http://purl.org/dc/terms/" xmlns:rdf="http://www.w3.org/1999/02/22-rdf-syntax-ns#">
              <rdf:Description rdf:about="#COPASI142">
                <dcterms:created>
                  <rdf:Description>
                    <dcterms:W3CDTF>2019-10-29T23:52:09Z</dcterms:W3CDTF>
                  </rdf:Description>
                </dcterms:created>
              </rdf:Description>
            </rdf:RDF>
          </COPASI>
        </annotation>
        <math xmlns="http://www.w3.org/1998/Math/MathML">
          <lambda>
            <bvar>
              <ci> Q </ci>
            </bvar>
            <bvar>
              <ci> S </ci>
            </bvar>
            <apply>
              <times/>
              <ci> Q </ci>
              <ci> S </ci>
            </apply>
          </lambda>
        </math>
      </functionDefinition>
      <functionDefinition metaid="COPASI143" id="Glomerular" name="Glomerular">
        <annotation>
          <COPASI xmlns="http://www.copasi.org/static/sbml">
            <rdf:RDF xmlns:dcterms="http://purl.org/dc/terms/" xmlns:rdf="http://www.w3.org/1999/02/22-rdf-syntax-ns#">
              <rdf:Description rdf:about="#COPASI143">
                <dcterms:created>
                  <rdf:Description>
                    <dcterms:W3CDTF>2020-05-06T11:08:05Z</dcterms:W3CDTF>
                  </rdf:Description>
                </dcterms:created>
              </rdf:Description>
            </rdf:RDF>
          </COPASI>
        </annotation>
        <math xmlns="http://www.w3.org/1998/Math/MathML">
          <lambda>
            <bvar>
              <ci> S </ci>
            </bvar>
            <bvar>
              <ci> Flow </ci>
            </bvar>
            <apply>
              <times/>
              <ci> S </ci>
              <ci> Flow </ci>
            </apply>
          </lambda>
        </math>
      </functionDefinition>
      <functionDefinition metaid="COPASI144" id="Flow_from_organ" name="Flow from organ">
        <annotation>
          <COPASI xmlns="http://www.copasi.org/static/sbml">
            <rdf:RDF xmlns:dcterms="http://purl.org/dc/terms/" xmlns:rdf="http://www.w3.org/1999/02/22-rdf-syntax-ns#">
              <rdf:Description rdf:about="#COPASI144">
                <dcterms:created>
                  <rdf:Description>
                    <dcterms:W3CDTF>2019-10-29T23:52:09Z</dcterms:W3CDTF>
                  </rdf:Description>
                </dcterms:created>
              </rdf:Description>
            </rdf:RDF>
          </COPASI>
        </annotation>
        <math xmlns="http://www.w3.org/1998/Math/MathML">
          <lambda>
            <bvar>
              <ci> Q </ci>
            </bvar>
            <bvar>
              <ci> S </ci>
            </bvar>
            <bvar>
              <ci> Ktp </ci>
            </bvar>
            <apply>
              <divide/>
              <apply>
                <times/>
                <ci> Q </ci>
                <ci> S </ci>
              </apply>
              <ci> Ktp </ci>
            </apply>
          </lambda>
        </math>
      </functionDefinition>
    </listOfFunctionDefinitions>
    <listOfUnitDefinitions>
      <unitDefinition id="volume" name="volume">
        <listOfUnits>
          <unit kind="litre" exponent="1" scale="-3" multiplier="1"/>
        </listOfUnits>
      </unitDefinition>
      <unitDefinition id="time" name="time">
        <listOfUnits>
          <unit kind="second" exponent="1" scale="0" multiplier="3600"/>
        </listOfUnits>
      </unitDefinition>
      <unitDefinition id="substance" name="substance">
        <listOfUnits>
          <unit kind="mole" exponent="1" scale="-9" multiplier="1"/>
        </listOfUnits>
      </unitDefinition>
      <unitDefinition id="unit_0" name="mg">
        <listOfUnits>
          <unit kind="gram" exponent="1" scale="-3" multiplier="1"/>
        </listOfUnits>
      </unitDefinition>
      <unitDefinition id="unit_1" name="ml">
        <listOfUnits>
          <unit kind="litre" exponent="1" scale="-3" multiplier="1"/>
        </listOfUnits>
      </unitDefinition>
      <unitDefinition id="unit_2" name="ml/h">
        <listOfUnits>
          <unit kind="litre" exponent="1" scale="-3" multiplier="1"/>
          <unit kind="second" exponent="-1" scale="2" multiplier="3600"/>
        </listOfUnits>
      </unitDefinition>
    </listOfUnitDefinitions>
    <listOfCompartments>
      <compartment metaid="COPASI1" id="IntestineLumen" name="IntestineLumen" spatialDimensions="3" size="500" constant="true">
        <notes>
          <body xmlns="http://www.w3.org/1999/xhtml">
            <pre>the small intestine volume is compromised of 280 mL of stmach contents (juice + water administerd with dose) + 120 mL of small intestine gastric juice</pre>
          </body>
        </notes>
        <annotation>
          <COPASI xmlns="http://www.copasi.org/static/sbml">
            <rdf:RDF xmlns:dcterms="http://purl.org/dc/terms/" xmlns:rdf="http://www.w3.org/1999/02/22-rdf-syntax-ns#">
              <rdf:Description rdf:about="#COPASI1">
                <dcterms:created>
                  <rdf:Description>
                    <dcterms:W3CDTF>2017-08-29T13:25:20Z</dcterms:W3CDTF>
                  </rdf:Description>
                </dcterms:created>
              </rdf:Description>
            </rdf:RDF>
          </COPASI>
        </annotation>
      </compartment>
      <compartment metaid="COPASI2" id="Liver" name="Liver" spatialDimensions="3" size="1799" constant="false">
        <annotation>
          <COPASI xmlns="http://www.copasi.org/static/sbml">
            <rdf:RDF xmlns:dcterms="http://purl.org/dc/terms/" xmlns:rdf="http://www.w3.org/1999/02/22-rdf-syntax-ns#">
              <rdf:Description rdf:about="#COPASI2">
                <dcterms:created>
                  <rdf:Description>
                    <dcterms:W3CDTF>2017-08-29T13:26:07Z</dcterms:W3CDTF>
                  </rdf:Description>
                </dcterms:created>
              </rdf:Description>
            </rdf:RDF>
          </COPASI>
        </annotation>
      </compartment>
      <compartment metaid="COPASI3" id="KidneyPlasma" name="KidneyPlasma" spatialDimensions="3" size="102.2" constant="false">
        <annotation>
          <COPASI xmlns="http://www.copasi.org/static/sbml">
            <rdf:RDF xmlns:dcterms="http://purl.org/dc/terms/" xmlns:rdf="http://www.w3.org/1999/02/22-rdf-syntax-ns#">
              <rdf:Description rdf:about="#COPASI3">
                <dcterms:created>
                  <rdf:Description>
                    <dcterms:W3CDTF>2017-08-29T13:26:01Z</dcterms:W3CDTF>
                  </rdf:Description>
                </dcterms:created>
              </rdf:Description>
            </rdf:RDF>
          </COPASI>
        </annotation>
      </compartment>
      <compartment metaid="COPASI4" id="Remainder" name="Remainder" spatialDimensions="3" size="16310" constant="false">
        <annotation>
          <COPASI xmlns="http://www.copasi.org/static/sbml">
            <rdf:RDF xmlns:dcterms="http://purl.org/dc/terms/" xmlns:rdf="http://www.w3.org/1999/02/22-rdf-syntax-ns#">
              <rdf:Description rdf:about="#COPASI4">
                <dcterms:created>
                  <rdf:Description>
                    <dcterms:W3CDTF>2017-08-29T13:26:14Z</dcterms:W3CDTF>
                  </rdf:Description>
                </dcterms:created>
              </rdf:Description>
            </rdf:RDF>
          </COPASI>
        </annotation>
      </compartment>
      <compartment metaid="COPASI5" id="PlasmaVenous" name="PlasmaVenous" spatialDimensions="3" size="2247" constant="false">
        <annotation>
          <COPASI xmlns="http://www.copasi.org/static/sbml">
            <rdf:RDF xmlns:dcterms="http://purl.org/dc/terms/" xmlns:rdf="http://www.w3.org/1999/02/22-rdf-syntax-ns#">
              <rdf:Description rdf:about="#COPASI5">
                <dcterms:created>
                  <rdf:Description>
                    <dcterms:W3CDTF>2017-08-29T13:25:33Z</dcterms:W3CDTF>
                  </rdf:Description>
                </dcterms:created>
              </rdf:Description>
            </rdf:RDF>
          </COPASI>
        </annotation>
      </compartment>
      <compartment metaid="COPASI6" id="Urine" name="Urine" spatialDimensions="3" size="1000" constant="true">
        <annotation>
          <COPASI xmlns="http://www.copasi.org/static/sbml">
            <rdf:RDF xmlns:dcterms="http://purl.org/dc/terms/" xmlns:rdf="http://www.w3.org/1999/02/22-rdf-syntax-ns#">
              <rdf:Description rdf:about="#COPASI6">
                <dcterms:created>
                  <rdf:Description>
                    <dcterms:W3CDTF>2017-10-04T18:06:01Z</dcterms:W3CDTF>
                  </rdf:Description>
                </dcterms:created>
              </rdf:Description>
            </rdf:RDF>
          </COPASI>
        </annotation>
      </compartment>
      <compartment metaid="COPASI7" id="Feces" name="Feces" spatialDimensions="3" size="1000" constant="true">
        <annotation>
          <COPASI xmlns="http://www.copasi.org/static/sbml">
            <rdf:RDF xmlns:dcterms="http://purl.org/dc/terms/" xmlns:rdf="http://www.w3.org/1999/02/22-rdf-syntax-ns#">
              <rdf:Description rdf:about="#COPASI7">
                <dcterms:created>
                  <rdf:Description>
                    <dcterms:W3CDTF>2017-10-04T18:06:28Z</dcterms:W3CDTF>
                  </rdf:Description>
                </dcterms:created>
              </rdf:Description>
            </rdf:RDF>
          </COPASI>
        </annotation>
      </compartment>
      <compartment metaid="COPASI8" id="Heart" name="Heart" spatialDimensions="3" size="350" constant="false">
        <annotation>
          <COPASI xmlns="http://www.copasi.org/static/sbml">
            <rdf:RDF xmlns:dcterms="http://purl.org/dc/terms/" xmlns:rdf="http://www.w3.org/1999/02/22-rdf-syntax-ns#">
              <rdf:Description rdf:about="#COPASI8">
                <dcterms:created>
                  <rdf:Description>
                    <dcterms:W3CDTF>2018-12-07T14:43:56Z</dcterms:W3CDTF>
                  </rdf:Description>
                </dcterms:created>
              </rdf:Description>
            </rdf:RDF>
          </COPASI>
        </annotation>
      </compartment>
      <compartment metaid="COPASI9" id="Muscle" name="Muscle" spatialDimensions="3" size="28000" constant="false">
        <annotation>
          <COPASI xmlns="http://www.copasi.org/static/sbml">
            <rdf:RDF xmlns:dcterms="http://purl.org/dc/terms/" xmlns:rdf="http://www.w3.org/1999/02/22-rdf-syntax-ns#">
              <rdf:Description rdf:about="#COPASI9">
                <dcterms:created>
                  <rdf:Description>
                    <dcterms:W3CDTF>2018-12-07T14:44:47Z</dcterms:W3CDTF>
                  </rdf:Description>
                </dcterms:created>
              </rdf:Description>
            </rdf:RDF>
          </COPASI>
        </annotation>
      </compartment>
      <compartment metaid="COPASI10" id="Brain" name="Brain" spatialDimensions="3" size="1400" constant="false">
        <annotation>
          <COPASI xmlns="http://www.copasi.org/static/sbml">
            <rdf:RDF xmlns:dcterms="http://purl.org/dc/terms/" xmlns:rdf="http://www.w3.org/1999/02/22-rdf-syntax-ns#">
              <rdf:Description rdf:about="#COPASI10">
                <dcterms:created>
                  <rdf:Description>
                    <dcterms:W3CDTF>2018-12-07T14:43:58Z</dcterms:W3CDTF>
                  </rdf:Description>
                </dcterms:created>
              </rdf:Description>
            </rdf:RDF>
          </COPASI>
        </annotation>
      </compartment>
      <compartment metaid="COPASI11" id="Adipose" name="Adipose" spatialDimensions="3" size="15050" constant="false">
        <annotation>
          <COPASI xmlns="http://www.copasi.org/static/sbml">
            <rdf:RDF xmlns:dcterms="http://purl.org/dc/terms/" xmlns:rdf="http://www.w3.org/1999/02/22-rdf-syntax-ns#">
              <rdf:Description rdf:about="#COPASI11">
                <dcterms:created>
                  <rdf:Description>
                    <dcterms:W3CDTF>2018-12-07T14:53:38Z</dcterms:W3CDTF>
                  </rdf:Description>
                </dcterms:created>
              </rdf:Description>
            </rdf:RDF>
          </COPASI>
        </annotation>
      </compartment>
      <compartment metaid="COPASI12" id="PlasmaArterial" name="PlasmaArterial" spatialDimensions="3" size="749" constant="false">
        <annotation>
          <COPASI xmlns="http://www.copasi.org/static/sbml">
            <rdf:RDF xmlns:dcterms="http://purl.org/dc/terms/" xmlns:rdf="http://www.w3.org/1999/02/22-rdf-syntax-ns#">
              <rdf:Description rdf:about="#COPASI12">
                <dcterms:created>
                  <rdf:Description>
                    <dcterms:W3CDTF>2019-12-06T09:32:00Z</dcterms:W3CDTF>
                  </rdf:Description>
                </dcterms:created>
              </rdf:Description>
            </rdf:RDF>
          </COPASI>
        </annotation>
      </compartment>
      <compartment metaid="COPASI13" id="Lung" name="Lung" spatialDimensions="3" size="532" constant="false">
        <annotation>
          <COPASI xmlns="http://www.copasi.org/static/sbml">
            <rdf:RDF xmlns:dcterms="http://purl.org/dc/terms/" xmlns:rdf="http://www.w3.org/1999/02/22-rdf-syntax-ns#">
              <rdf:Description rdf:about="#COPASI13">
                <dcterms:created>
                  <rdf:Description>
                    <dcterms:W3CDTF>2019-12-06T09:33:26Z</dcterms:W3CDTF>
                  </rdf:Description>
                </dcterms:created>
              </rdf:Description>
            </rdf:RDF>
          </COPASI>
        </annotation>
      </compartment>
      <compartment metaid="COPASI14" id="PortalVein" name="PortalVein" spatialDimensions="3" size="196" constant="false">
        <annotation>
          <COPASI xmlns="http://www.copasi.org/static/sbml">
            <rdf:RDF xmlns:dcterms="http://purl.org/dc/terms/" xmlns:rdf="http://www.w3.org/1999/02/22-rdf-syntax-ns#">
              <rdf:Description rdf:about="#COPASI14">
                <dcterms:created>
                  <rdf:Description>
                    <dcterms:W3CDTF>2020-01-23T13:29:49Z</dcterms:W3CDTF>
                  </rdf:Description>
                </dcterms:created>
              </rdf:Description>
            </rdf:RDF>
          </COPASI>
        </annotation>
      </compartment>
      <compartment metaid="COPASI15" id="Stomach" name="Stomach" spatialDimensions="3" size="147" constant="false">
        <annotation>
          <COPASI xmlns="http://www.copasi.org/static/sbml">
            <rdf:RDF xmlns:dcterms="http://purl.org/dc/terms/" xmlns:rdf="http://www.w3.org/1999/02/22-rdf-syntax-ns#">
              <rdf:Description rdf:about="#COPASI15">
                <dcterms:created>
                  <rdf:Description>
                    <dcterms:W3CDTF>2020-01-24T10:37:37Z</dcterms:W3CDTF>
                  </rdf:Description>
                </dcterms:created>
              </rdf:Description>
            </rdf:RDF>
          </COPASI>
        </annotation>
      </compartment>
      <compartment metaid="COPASI16" id="Enterocytes" name="Enterocytes" spatialDimensions="3" size="84" constant="false">
        <annotation>
          <COPASI xmlns="http://www.copasi.org/static/sbml">
            <rdf:RDF xmlns:dcterms="http://purl.org/dc/terms/" xmlns:rdf="http://www.w3.org/1999/02/22-rdf-syntax-ns#">
              <rdf:Description rdf:about="#COPASI16">
                <dcterms:created>
                  <rdf:Description>
                    <dcterms:W3CDTF>2020-03-02T19:09:42Z</dcterms:W3CDTF>
                  </rdf:Description>
                </dcterms:created>
              </rdf:Description>
            </rdf:RDF>
          </COPASI>
        </annotation>
      </compartment>
      <compartment metaid="COPASI17" id="KidneyTissue" name="KidneyTissue" spatialDimensions="3" size="102.2" constant="false">
        <annotation>
          <COPASI xmlns="http://www.copasi.org/static/sbml">
            <rdf:RDF xmlns:dcterms="http://purl.org/dc/terms/" xmlns:rdf="http://www.w3.org/1999/02/22-rdf-syntax-ns#">
              <rdf:Description rdf:about="#COPASI17">
                <dcterms:created>
                  <rdf:Description>
                    <dcterms:W3CDTF>2020-04-03T10:35:56Z</dcterms:W3CDTF>
                  </rdf:Description>
                </dcterms:created>
              </rdf:Description>
            </rdf:RDF>
          </COPASI>
        </annotation>
      </compartment>
      <compartment metaid="COPASI18" id="IntestineVascular" name="IntestineVascular" spatialDimensions="3" size="630" constant="false">
        <annotation>
          <COPASI xmlns="http://www.copasi.org/static/sbml">
            <rdf:RDF xmlns:dcterms="http://purl.org/dc/terms/" xmlns:rdf="http://www.w3.org/1999/02/22-rdf-syntax-ns#">
              <rdf:Description rdf:about="#COPASI18">
                <dcterms:created>
                  <rdf:Description>
                    <dcterms:W3CDTF>2020-04-03T15:32:24Z</dcterms:W3CDTF>
                  </rdf:Description>
                </dcterms:created>
              </rdf:Description>
            </rdf:RDF>
          </COPASI>
        </annotation>
      </compartment>
      <compartment metaid="COPASI19" id="StomachLumen" name="StomachLumen" spatialDimensions="3" size="350" constant="true">
        <notes>
          <body xmlns="http://www.w3.org/1999/xhtml">
            <pre>Stomach lumen volume is compromised of 40mL stomach juice + 240mL of water that is administered with the metformin dose</pre>
          </body>
        </notes>
        <annotation>
          <COPASI xmlns="http://www.copasi.org/static/sbml">
            <rdf:RDF xmlns:dcterms="http://purl.org/dc/terms/" xmlns:rdf="http://www.w3.org/1999/02/22-rdf-syntax-ns#">
              <rdf:Description rdf:about="#COPASI19">
                <dcterms:created>
                  <rdf:Description>
                    <dcterms:W3CDTF>2020-04-29T09:09:45Z</dcterms:W3CDTF>
                  </rdf:Description>
                </dcterms:created>
              </rdf:Description>
            </rdf:RDF>
          </COPASI>
        </annotation>
      </compartment>
      <compartment metaid="COPASI20" id="RBC" name="RBC" spatialDimensions="3" size="2198" constant="false">
        <annotation>
          <COPASI xmlns="http://www.copasi.org/static/sbml">
            <rdf:RDF xmlns:dcterms="http://purl.org/dc/terms/" xmlns:rdf="http://www.w3.org/1999/02/22-rdf-syntax-ns#">
              <rdf:Description rdf:about="#COPASI20">
                <dcterms:created>
                  <rdf:Description>
                    <dcterms:W3CDTF>2020-06-25T10:04:32Z</dcterms:W3CDTF>
                  </rdf:Description>
                </dcterms:created>
              </rdf:Description>
            </rdf:RDF>
          </COPASI>
        </annotation>
      </compartment>
      <compartment metaid="COPASI21" id="KidneyTubular" name="KidneyTubular" spatialDimensions="3" size="102.2" constant="false">
        <annotation>
          <COPASI xmlns="http://www.copasi.org/static/sbml">
            <rdf:RDF xmlns:dcterms="http://purl.org/dc/terms/" xmlns:rdf="http://www.w3.org/1999/02/22-rdf-syntax-ns#">
              <rdf:Description rdf:about="#COPASI21">
                <dcterms:created>
                  <rdf:Description>
                    <dcterms:W3CDTF>2020-06-25T10:55:11Z</dcterms:W3CDTF>
                  </rdf:Description>
                </dcterms:created>
              </rdf:Description>
            </rdf:RDF>
          </COPASI>
        </annotation>
      </compartment>
    </listOfCompartments>
    <listOfSpecies>
      <species metaid="COPASI22" id="mLiver" name="mLiver" compartment="Liver" initialAmount="0" hasOnlySubstanceUnits="true" boundaryCondition="false" constant="false">
        <annotation>
          <COPASI xmlns="http://www.copasi.org/static/sbml">
            <rdf:RDF xmlns:dcterms="http://purl.org/dc/terms/" xmlns:rdf="http://www.w3.org/1999/02/22-rdf-syntax-ns#">
              <rdf:Description rdf:about="#COPASI22">
                <dcterms:created>
                  <rdf:Description>
                    <dcterms:W3CDTF>2018-04-10T11:19:17Z</dcterms:W3CDTF>
                  </rdf:Description>
                </dcterms:created>
              </rdf:Description>
            </rdf:RDF>
          </COPASI>
        </annotation>
      </species>
      <species metaid="COPASI23" id="mKidneyPlasma" name="mKidneyPlasma" compartment="KidneyPlasma" initialAmount="0" hasOnlySubstanceUnits="true" boundaryCondition="false" constant="false">
        <annotation>
          <COPASI xmlns="http://www.copasi.org/static/sbml">
            <rdf:RDF xmlns:dcterms="http://purl.org/dc/terms/" xmlns:rdf="http://www.w3.org/1999/02/22-rdf-syntax-ns#">
              <rdf:Description rdf:about="#COPASI23">
                <dcterms:created>
                  <rdf:Description>
                    <dcterms:W3CDTF>2017-10-04T18:27:29Z</dcterms:W3CDTF>
                  </rdf:Description>
                </dcterms:created>
              </rdf:Description>
            </rdf:RDF>
          </COPASI>
        </annotation>
      </species>
      <species metaid="COPASI24" id="mRemainder" name="mRemainder" compartment="Remainder" initialAmount="0" hasOnlySubstanceUnits="true" boundaryCondition="false" constant="false">
        <annotation>
          <COPASI xmlns="http://www.copasi.org/static/sbml">
            <rdf:RDF xmlns:dcterms="http://purl.org/dc/terms/" xmlns:rdf="http://www.w3.org/1999/02/22-rdf-syntax-ns#">
              <rdf:Description rdf:about="#COPASI24">
                <dcterms:created>
                  <rdf:Description>
                    <dcterms:W3CDTF>2018-12-07T15:45:36Z</dcterms:W3CDTF>
                  </rdf:Description>
                </dcterms:created>
              </rdf:Description>
            </rdf:RDF>
          </COPASI>
        </annotation>
      </species>
      <species metaid="COPASI25" id="mPlasmaVenous" name="mPlasmaVenous" compartment="PlasmaVenous" initialAmount="0" hasOnlySubstanceUnits="true" boundaryCondition="false" constant="false">
        <annotation>
          <COPASI xmlns="http://www.copasi.org/static/sbml">
            <rdf:RDF xmlns:dcterms="http://purl.org/dc/terms/" xmlns:rdf="http://www.w3.org/1999/02/22-rdf-syntax-ns#">
              <rdf:Description rdf:about="#COPASI25">
                <dcterms:created>
                  <rdf:Description>
                    <dcterms:W3CDTF>2018-12-10T14:26:00Z</dcterms:W3CDTF>
                  </rdf:Description>
                </dcterms:created>
              </rdf:Description>
            </rdf:RDF>
          </COPASI>
        </annotation>
      </species>
      <species metaid="COPASI26" id="mHeart" name="mHeart" compartment="Heart" initialAmount="0" hasOnlySubstanceUnits="true" boundaryCondition="false" constant="false">
        <annotation>
          <COPASI xmlns="http://www.copasi.org/static/sbml">
            <rdf:RDF xmlns:dcterms="http://purl.org/dc/terms/" xmlns:rdf="http://www.w3.org/1999/02/22-rdf-syntax-ns#">
              <rdf:Description rdf:about="#COPASI26">
                <dcterms:created>
                  <rdf:Description>
                    <dcterms:W3CDTF>2018-12-10T14:25:28Z</dcterms:W3CDTF>
                  </rdf:Description>
                </dcterms:created>
              </rdf:Description>
            </rdf:RDF>
          </COPASI>
        </annotation>
      </species>
      <species metaid="COPASI27" id="mMuscle" name="mMuscle" compartment="Muscle" initialAmount="0" hasOnlySubstanceUnits="true" boundaryCondition="false" constant="false">
        <annotation>
          <COPASI xmlns="http://www.copasi.org/static/sbml">
            <rdf:RDF xmlns:dcterms="http://purl.org/dc/terms/" xmlns:rdf="http://www.w3.org/1999/02/22-rdf-syntax-ns#">
              <rdf:Description rdf:about="#COPASI27">
                <dcterms:created>
                  <rdf:Description>
                    <dcterms:W3CDTF>2018-12-07T15:45:41Z</dcterms:W3CDTF>
                  </rdf:Description>
                </dcterms:created>
              </rdf:Description>
            </rdf:RDF>
          </COPASI>
        </annotation>
      </species>
      <species metaid="COPASI28" id="mAdipose" name="mAdipose" compartment="Adipose" initialAmount="0" hasOnlySubstanceUnits="true" boundaryCondition="false" constant="false">
        <annotation>
          <COPASI xmlns="http://www.copasi.org/static/sbml">
            <rdf:RDF xmlns:dcterms="http://purl.org/dc/terms/" xmlns:rdf="http://www.w3.org/1999/02/22-rdf-syntax-ns#">
              <rdf:Description rdf:about="#COPASI28">
                <dcterms:created>
                  <rdf:Description>
                    <dcterms:W3CDTF>2018-12-10T14:25:22Z</dcterms:W3CDTF>
                  </rdf:Description>
                </dcterms:created>
              </rdf:Description>
            </rdf:RDF>
          </COPASI>
        </annotation>
      </species>
      <species metaid="COPASI29" id="mBrain" name="mBrain" compartment="Brain" initialAmount="0" hasOnlySubstanceUnits="true" boundaryCondition="false" constant="false">
        <annotation>
          <COPASI xmlns="http://www.copasi.org/static/sbml">
            <rdf:RDF xmlns:dcterms="http://purl.org/dc/terms/" xmlns:rdf="http://www.w3.org/1999/02/22-rdf-syntax-ns#">
              <rdf:Description rdf:about="#COPASI29">
                <dcterms:created>
                  <rdf:Description>
                    <dcterms:W3CDTF>2018-12-10T14:25:07Z</dcterms:W3CDTF>
                  </rdf:Description>
                </dcterms:created>
              </rdf:Description>
            </rdf:RDF>
          </COPASI>
        </annotation>
      </species>
      <species metaid="COPASI30" id="mFeces" name="mFeces" compartment="Feces" initialAmount="0" hasOnlySubstanceUnits="true" boundaryCondition="false" constant="false">
        <annotation>
          <COPASI xmlns="http://www.copasi.org/static/sbml">
            <rdf:RDF xmlns:dcterms="http://purl.org/dc/terms/" xmlns:rdf="http://www.w3.org/1999/02/22-rdf-syntax-ns#">
              <rdf:Description rdf:about="#COPASI30">
                <dcterms:created>
                  <rdf:Description>
                    <dcterms:W3CDTF>2019-11-15T08:34:26Z</dcterms:W3CDTF>
                  </rdf:Description>
                </dcterms:created>
              </rdf:Description>
            </rdf:RDF>
          </COPASI>
        </annotation>
      </species>
      <species metaid="COPASI31" id="mUrineExternal" name="mUrineExternal" compartment="Urine" initialAmount="0" hasOnlySubstanceUnits="true" boundaryCondition="false" constant="false">
        <annotation>
          <COPASI xmlns="http://www.copasi.org/static/sbml">
            <rdf:RDF xmlns:dcterms="http://purl.org/dc/terms/" xmlns:rdf="http://www.w3.org/1999/02/22-rdf-syntax-ns#">
              <rdf:Description rdf:about="#COPASI31">
                <dcterms:created>
                  <rdf:Description>
                    <dcterms:W3CDTF>2019-11-15T08:39:35Z</dcterms:W3CDTF>
                  </rdf:Description>
                </dcterms:created>
              </rdf:Description>
            </rdf:RDF>
          </COPASI>
        </annotation>
      </species>
      <species metaid="COPASI32" id="mIntestineLumen" name="mIntestineLumen" compartment="IntestineLumen" initialAmount="0" hasOnlySubstanceUnits="true" boundaryCondition="false" constant="false">
        <annotation>
          <COPASI xmlns="http://www.copasi.org/static/sbml">
            <rdf:RDF xmlns:dcterms="http://purl.org/dc/terms/" xmlns:rdf="http://www.w3.org/1999/02/22-rdf-syntax-ns#">
              <rdf:Description rdf:about="#COPASI32">
                <dcterms:created>
                  <rdf:Description>
                    <dcterms:W3CDTF>2019-11-28T09:04:36Z</dcterms:W3CDTF>
                  </rdf:Description>
                </dcterms:created>
              </rdf:Description>
            </rdf:RDF>
          </COPASI>
        </annotation>
      </species>
      <species metaid="COPASI33" id="mPlasmaArterial" name="mPlasmaArterial" compartment="PlasmaArterial" initialAmount="0" hasOnlySubstanceUnits="true" boundaryCondition="false" constant="false">
        <annotation>
          <COPASI xmlns="http://www.copasi.org/static/sbml">
            <rdf:RDF xmlns:dcterms="http://purl.org/dc/terms/" xmlns:rdf="http://www.w3.org/1999/02/22-rdf-syntax-ns#">
              <rdf:Description rdf:about="#COPASI33">
                <dcterms:created>
                  <rdf:Description>
                    <dcterms:W3CDTF>2019-12-06T09:42:58Z</dcterms:W3CDTF>
                  </rdf:Description>
                </dcterms:created>
              </rdf:Description>
            </rdf:RDF>
          </COPASI>
        </annotation>
      </species>
      <species metaid="COPASI34" id="mLung" name="mLung" compartment="Lung" initialAmount="0" hasOnlySubstanceUnits="true" boundaryCondition="false" constant="false">
        <annotation>
          <COPASI xmlns="http://www.copasi.org/static/sbml">
            <rdf:RDF xmlns:dcterms="http://purl.org/dc/terms/" xmlns:rdf="http://www.w3.org/1999/02/22-rdf-syntax-ns#">
              <rdf:Description rdf:about="#COPASI34">
                <dcterms:created>
                  <rdf:Description>
                    <dcterms:W3CDTF>2019-12-06T09:55:50Z</dcterms:W3CDTF>
                  </rdf:Description>
                </dcterms:created>
              </rdf:Description>
            </rdf:RDF>
          </COPASI>
        </annotation>
      </species>
      <species metaid="COPASI35" id="mPortalVein" name="mPortalVein" compartment="PortalVein" initialAmount="0" hasOnlySubstanceUnits="true" boundaryCondition="false" constant="false">
        <annotation>
          <COPASI xmlns="http://www.copasi.org/static/sbml">
            <rdf:RDF xmlns:dcterms="http://purl.org/dc/terms/" xmlns:rdf="http://www.w3.org/1999/02/22-rdf-syntax-ns#">
              <rdf:Description rdf:about="#COPASI35">
                <dcterms:created>
                  <rdf:Description>
                    <dcterms:W3CDTF>2020-01-23T13:00:52Z</dcterms:W3CDTF>
                  </rdf:Description>
                </dcterms:created>
              </rdf:Description>
            </rdf:RDF>
          </COPASI>
        </annotation>
      </species>
      <species metaid="COPASI36" id="mStomach" name="mStomach" compartment="Stomach" initialAmount="0" hasOnlySubstanceUnits="true" boundaryCondition="false" constant="false">
        <annotation>
          <COPASI xmlns="http://www.copasi.org/static/sbml">
            <rdf:RDF xmlns:dcterms="http://purl.org/dc/terms/" xmlns:rdf="http://www.w3.org/1999/02/22-rdf-syntax-ns#">
              <rdf:Description rdf:about="#COPASI36">
                <dcterms:created>
                  <rdf:Description>
                    <dcterms:W3CDTF>2020-01-24T10:42:09Z</dcterms:W3CDTF>
                  </rdf:Description>
                </dcterms:created>
              </rdf:Description>
            </rdf:RDF>
          </COPASI>
        </annotation>
      </species>
      <species metaid="COPASI37" id="mEnterocytes" name="mEnterocytes" compartment="Enterocytes" initialAmount="0" hasOnlySubstanceUnits="true" boundaryCondition="false" constant="false">
        <annotation>
          <COPASI xmlns="http://www.copasi.org/static/sbml">
            <rdf:RDF xmlns:dcterms="http://purl.org/dc/terms/" xmlns:rdf="http://www.w3.org/1999/02/22-rdf-syntax-ns#">
              <rdf:Description rdf:about="#COPASI37">
                <dcterms:created>
                  <rdf:Description>
                    <dcterms:W3CDTF>2020-03-02T19:10:19Z</dcterms:W3CDTF>
                  </rdf:Description>
                </dcterms:created>
              </rdf:Description>
            </rdf:RDF>
          </COPASI>
        </annotation>
      </species>
      <species metaid="COPASI38" id="mKidneyTissue" name="mKidneyTissue" compartment="KidneyTissue" initialAmount="0" hasOnlySubstanceUnits="true" boundaryCondition="false" constant="false">
        <annotation>
          <COPASI xmlns="http://www.copasi.org/static/sbml">
            <rdf:RDF xmlns:dcterms="http://purl.org/dc/terms/" xmlns:rdf="http://www.w3.org/1999/02/22-rdf-syntax-ns#">
              <rdf:Description rdf:about="#COPASI38">
                <dcterms:created>
                  <rdf:Description>
                    <dcterms:W3CDTF>2020-04-03T10:57:36Z</dcterms:W3CDTF>
                  </rdf:Description>
                </dcterms:created>
              </rdf:Description>
            </rdf:RDF>
          </COPASI>
        </annotation>
      </species>
      <species metaid="COPASI39" id="mIntestineVascular" name="mIntestineVascular" compartment="IntestineVascular" initialAmount="0" hasOnlySubstanceUnits="true" boundaryCondition="false" constant="false">
        <annotation>
          <COPASI xmlns="http://www.copasi.org/static/sbml">
            <rdf:RDF xmlns:dcterms="http://purl.org/dc/terms/" xmlns:rdf="http://www.w3.org/1999/02/22-rdf-syntax-ns#">
              <rdf:Description rdf:about="#COPASI39">
                <dcterms:created>
                  <rdf:Description>
                    <dcterms:W3CDTF>2020-04-03T15:38:42Z</dcterms:W3CDTF>
                  </rdf:Description>
                </dcterms:created>
              </rdf:Description>
            </rdf:RDF>
          </COPASI>
        </annotation>
      </species>
      <species metaid="COPASI40" id="mStomachLumen" name="mStomachLumen" compartment="StomachLumen" initialAmount="0" hasOnlySubstanceUnits="true" boundaryCondition="false" constant="false">
        <annotation>
          <COPASI xmlns="http://www.copasi.org/static/sbml">
            <rdf:RDF xmlns:dcterms="http://purl.org/dc/terms/" xmlns:rdf="http://www.w3.org/1999/02/22-rdf-syntax-ns#">
              <rdf:Description rdf:about="#COPASI40">
                <dcterms:created>
                  <rdf:Description>
                    <dcterms:W3CDTF>2020-04-29T09:12:21Z</dcterms:W3CDTF>
                  </rdf:Description>
                </dcterms:created>
              </rdf:Description>
            </rdf:RDF>
          </COPASI>
        </annotation>
      </species>
      <species metaid="COPASI41" id="mRBC" name="mRBC" compartment="RBC" initialAmount="0" hasOnlySubstanceUnits="true" boundaryCondition="false" constant="false">
        <annotation>
          <COPASI xmlns="http://www.copasi.org/static/sbml">
            <rdf:RDF xmlns:dcterms="http://purl.org/dc/terms/" xmlns:rdf="http://www.w3.org/1999/02/22-rdf-syntax-ns#">
              <rdf:Description rdf:about="#COPASI41">
                <dcterms:created>
                  <rdf:Description>
                    <dcterms:W3CDTF>2020-06-25T10:07:21Z</dcterms:W3CDTF>
                  </rdf:Description>
                </dcterms:created>
              </rdf:Description>
            </rdf:RDF>
          </COPASI>
        </annotation>
      </species>
      <species metaid="COPASI42" id="mKidneyTubular" name="mKidneyTubular" compartment="KidneyTubular" initialAmount="0" hasOnlySubstanceUnits="true" boundaryCondition="false" constant="false">
        <annotation>
          <COPASI xmlns="http://www.copasi.org/static/sbml">
            <rdf:RDF xmlns:dcterms="http://purl.org/dc/terms/" xmlns:rdf="http://www.w3.org/1999/02/22-rdf-syntax-ns#">
              <rdf:Description rdf:about="#COPASI42">
                <dcterms:created>
                  <rdf:Description>
                    <dcterms:W3CDTF>2020-06-25T11:07:47Z</dcterms:W3CDTF>
                  </rdf:Description>
                </dcterms:created>
              </rdf:Description>
            </rdf:RDF>
          </COPASI>
        </annotation>
      </species>
    </listOfSpecies>
    <listOfParameters>
      <parameter metaid="COPASI43" id="Metformin_Dose_in_Lumen_in_mg" name="Metformin Dose in Lumen in mg" value="389.92" units="unit_0" constant="true">
        <notes>
          <body xmlns="http://www.w3.org/1999/xhtml">
            <pre>Metformīna molmasa 129,16 g/mol</pre>
          </body>
        </notes>
        <annotation>
          <COPASI xmlns="http://www.copasi.org/static/sbml">
            <rdf:RDF xmlns:dcterms="http://purl.org/dc/terms/" xmlns:rdf="http://www.w3.org/1999/02/22-rdf-syntax-ns#">
              <rdf:Description rdf:about="#COPASI43">
                <dcterms:created>
                  <rdf:Description>
                    <dcterms:W3CDTF>2017-08-29T12:02:31Z</dcterms:W3CDTF>
                  </rdf:Description>
                </dcterms:created>
              </rdf:Description>
            </rdf:RDF>
          </COPASI>
        </annotation>
      </parameter>
      <parameter metaid="COPASI44" id="Body_Weight" name="Body Weight" value="70000" units="unit_1" constant="true">
        <annotation>
          <COPASI xmlns="http://www.copasi.org/static/sbml">
            <rdf:RDF xmlns:dcterms="http://purl.org/dc/terms/" xmlns:rdf="http://www.w3.org/1999/02/22-rdf-syntax-ns#">
              <rdf:Description rdf:about="#COPASI44">
                <dcterms:created>
                  <rdf:Description>
                    <dcterms:W3CDTF>2017-08-29T14:27:58Z</dcterms:W3CDTF>
                  </rdf:Description>
                </dcterms:created>
              </rdf:Description>
            </rdf:RDF>
          </COPASI>
        </annotation>
      </parameter>
      <parameter metaid="COPASI45" id="Cardiac_Output" name="Cardiac Output" value="312000" units="unit_2" constant="true">
        <annotation>
          <COPASI xmlns="http://www.copasi.org/static/sbml">
            <rdf:RDF xmlns:dcterms="http://purl.org/dc/terms/" xmlns:rdf="http://www.w3.org/1999/02/22-rdf-syntax-ns#">
              <rdf:Description rdf:about="#COPASI45">
                <dcterms:created>
                  <rdf:Description>
                    <dcterms:W3CDTF>2019-10-29T18:45:21Z</dcterms:W3CDTF>
                  </rdf:Description>
                </dcterms:created>
              </rdf:Description>
            </rdf:RDF>
          </COPASI>
        </annotation>
      </parameter>
      <parameter metaid="COPASI46" id="Ktp_Liver" name="Ktp_Liver" value="5.5" constant="true">
        <annotation>
          <COPASI xmlns="http://www.copasi.org/static/sbml">
            <rdf:RDF xmlns:dcterms="http://purl.org/dc/terms/" xmlns:rdf="http://www.w3.org/1999/02/22-rdf-syntax-ns#">
              <rdf:Description rdf:about="#COPASI46">
                <dcterms:created>
                  <rdf:Description>
                    <dcterms:W3CDTF>2019-11-11T13:51:59Z</dcterms:W3CDTF>
                  </rdf:Description>
                </dcterms:created>
              </rdf:Description>
            </rdf:RDF>
          </COPASI>
        </annotation>
      </parameter>
      <parameter metaid="COPASI47" id="Ktp_Brain" name="Ktp_Brain" value="0.8" constant="true">
        <annotation>
          <COPASI xmlns="http://www.copasi.org/static/sbml">
            <rdf:RDF xmlns:dcterms="http://purl.org/dc/terms/" xmlns:rdf="http://www.w3.org/1999/02/22-rdf-syntax-ns#">
              <rdf:Description rdf:about="#COPASI47">
                <dcterms:created>
                  <rdf:Description>
                    <dcterms:W3CDTF>2019-10-30T00:22:57Z</dcterms:W3CDTF>
                  </rdf:Description>
                </dcterms:created>
              </rdf:Description>
            </rdf:RDF>
          </COPASI>
        </annotation>
      </parameter>
      <parameter metaid="COPASI48" id="Ktp_Adipose" name="Ktp_Adipose" value="0.73" constant="true">
        <annotation>
          <COPASI xmlns="http://www.copasi.org/static/sbml">
            <rdf:RDF xmlns:dcterms="http://purl.org/dc/terms/" xmlns:rdf="http://www.w3.org/1999/02/22-rdf-syntax-ns#">
              <rdf:Description rdf:about="#COPASI48">
                <dcterms:created>
                  <rdf:Description>
                    <dcterms:W3CDTF>2019-11-11T13:51:59Z</dcterms:W3CDTF>
                  </rdf:Description>
                </dcterms:created>
              </rdf:Description>
            </rdf:RDF>
          </COPASI>
        </annotation>
      </parameter>
      <parameter metaid="COPASI49" id="Ktp_Heart" name="Ktp_Heart" value="2.5" constant="true">
        <annotation>
          <COPASI xmlns="http://www.copasi.org/static/sbml">
            <rdf:RDF xmlns:dcterms="http://purl.org/dc/terms/" xmlns:rdf="http://www.w3.org/1999/02/22-rdf-syntax-ns#">
              <rdf:Description rdf:about="#COPASI49">
                <dcterms:created>
                  <rdf:Description>
                    <dcterms:W3CDTF>2019-11-01T10:39:38Z</dcterms:W3CDTF>
                  </rdf:Description>
                </dcterms:created>
              </rdf:Description>
            </rdf:RDF>
          </COPASI>
        </annotation>
      </parameter>
      <parameter metaid="COPASI50" id="Ktp_Kidney" name="Ktp_Kidney" value="4.5" constant="true">
        <annotation>
          <COPASI xmlns="http://www.copasi.org/static/sbml">
            <rdf:RDF xmlns:dcterms="http://purl.org/dc/terms/" xmlns:rdf="http://www.w3.org/1999/02/22-rdf-syntax-ns#">
              <rdf:Description rdf:about="#COPASI50">
                <dcterms:created>
                  <rdf:Description>
                    <dcterms:W3CDTF>2019-10-30T00:23:07Z</dcterms:W3CDTF>
                  </rdf:Description>
                </dcterms:created>
              </rdf:Description>
            </rdf:RDF>
          </COPASI>
        </annotation>
      </parameter>
      <parameter metaid="COPASI51" id="Ktp_Muscle" name="Ktp_Muscle" value="4.1" constant="true">
        <annotation>
          <COPASI xmlns="http://www.copasi.org/static/sbml">
            <rdf:RDF xmlns:dcterms="http://purl.org/dc/terms/" xmlns:rdf="http://www.w3.org/1999/02/22-rdf-syntax-ns#">
              <rdf:Description rdf:about="#COPASI51">
                <dcterms:created>
                  <rdf:Description>
                    <dcterms:W3CDTF>2019-11-11T13:51:59Z</dcterms:W3CDTF>
                  </rdf:Description>
                </dcterms:created>
              </rdf:Description>
            </rdf:RDF>
          </COPASI>
        </annotation>
      </parameter>
      <parameter metaid="COPASI52" id="Ktp_Remainder" name="Ktp_Remainder" value="0.8" constant="true">
        <annotation>
          <COPASI xmlns="http://www.copasi.org/static/sbml">
            <rdf:RDF xmlns:dcterms="http://purl.org/dc/terms/" xmlns:rdf="http://www.w3.org/1999/02/22-rdf-syntax-ns#">
              <rdf:Description rdf:about="#COPASI52">
                <dcterms:created>
                  <rdf:Description>
                    <dcterms:W3CDTF>2019-10-29T23:55:41Z</dcterms:W3CDTF>
                  </rdf:Description>
                </dcterms:created>
              </rdf:Description>
            </rdf:RDF>
          </COPASI>
        </annotation>
      </parameter>
      <parameter metaid="COPASI53" id="QAdipose" name="QAdipose" value="16224" units="unit_2" constant="false">
        <annotation>
          <COPASI xmlns="http://www.copasi.org/static/sbml">
            <rdf:RDF xmlns:dcterms="http://purl.org/dc/terms/" xmlns:rdf="http://www.w3.org/1999/02/22-rdf-syntax-ns#">
              <rdf:Description rdf:about="#COPASI53">
                <dcterms:created>
                  <rdf:Description>
                    <dcterms:W3CDTF>2019-11-01T10:46:34Z</dcterms:W3CDTF>
                  </rdf:Description>
                </dcterms:created>
              </rdf:Description>
            </rdf:RDF>
          </COPASI>
        </annotation>
      </parameter>
      <parameter metaid="COPASI54" id="QBrain" name="QBrain" value="35568" units="unit_2" constant="false">
        <annotation>
          <COPASI xmlns="http://www.copasi.org/static/sbml">
            <rdf:RDF xmlns:dcterms="http://purl.org/dc/terms/" xmlns:rdf="http://www.w3.org/1999/02/22-rdf-syntax-ns#">
              <rdf:Description rdf:about="#COPASI54">
                <dcterms:created>
                  <rdf:Description>
                    <dcterms:W3CDTF>2019-11-01T10:47:20Z</dcterms:W3CDTF>
                  </rdf:Description>
                </dcterms:created>
              </rdf:Description>
            </rdf:RDF>
          </COPASI>
        </annotation>
      </parameter>
      <parameter metaid="COPASI55" id="QHeart" name="QHeart" value="12480" units="unit_2" constant="false">
        <annotation>
          <COPASI xmlns="http://www.copasi.org/static/sbml">
            <rdf:RDF xmlns:dcterms="http://purl.org/dc/terms/" xmlns:rdf="http://www.w3.org/1999/02/22-rdf-syntax-ns#">
              <rdf:Description rdf:about="#COPASI55">
                <dcterms:created>
                  <rdf:Description>
                    <dcterms:W3CDTF>2019-11-01T10:45:56Z</dcterms:W3CDTF>
                  </rdf:Description>
                </dcterms:created>
              </rdf:Description>
            </rdf:RDF>
          </COPASI>
        </annotation>
      </parameter>
      <parameter metaid="COPASI56" id="QKidney" name="QKidney" value="54600" units="unit_2" constant="false">
        <annotation>
          <COPASI xmlns="http://www.copasi.org/static/sbml">
            <rdf:RDF xmlns:dcterms="http://purl.org/dc/terms/" xmlns:rdf="http://www.w3.org/1999/02/22-rdf-syntax-ns#">
              <rdf:Description rdf:about="#COPASI56">
                <dcterms:created>
                  <rdf:Description>
                    <dcterms:W3CDTF>2019-11-01T10:45:16Z</dcterms:W3CDTF>
                  </rdf:Description>
                </dcterms:created>
              </rdf:Description>
            </rdf:RDF>
          </COPASI>
        </annotation>
      </parameter>
      <parameter metaid="COPASI57" id="QMuscle" name="QMuscle" value="59592" units="unit_2" constant="false">
        <annotation>
          <COPASI xmlns="http://www.copasi.org/static/sbml">
            <rdf:RDF xmlns:dcterms="http://purl.org/dc/terms/" xmlns:rdf="http://www.w3.org/1999/02/22-rdf-syntax-ns#">
              <rdf:Description rdf:about="#COPASI57">
                <dcterms:created>
                  <rdf:Description>
                    <dcterms:W3CDTF>2019-11-01T10:47:52Z</dcterms:W3CDTF>
                  </rdf:Description>
                </dcterms:created>
              </rdf:Description>
            </rdf:RDF>
          </COPASI>
        </annotation>
      </parameter>
      <parameter metaid="COPASI58" id="QRemainder" name="QRemainder" value="62712" units="unit_2" constant="false">
        <annotation>
          <COPASI xmlns="http://www.copasi.org/static/sbml">
            <rdf:RDF xmlns:dcterms="http://purl.org/dc/terms/" xmlns:rdf="http://www.w3.org/1999/02/22-rdf-syntax-ns#">
              <rdf:Description rdf:about="#COPASI58">
                <dcterms:created>
                  <rdf:Description>
                    <dcterms:W3CDTF>2019-11-01T10:48:17Z</dcterms:W3CDTF>
                  </rdf:Description>
                </dcterms:created>
              </rdf:Description>
            </rdf:RDF>
          </COPASI>
        </annotation>
      </parameter>
      <parameter metaid="COPASI59" id="mgLiver" name="mgLiver" value="0" constant="false">
        <annotation>
          <COPASI xmlns="http://www.copasi.org/static/sbml">
            <rdf:RDF xmlns:dcterms="http://purl.org/dc/terms/" xmlns:rdf="http://www.w3.org/1999/02/22-rdf-syntax-ns#">
              <rdf:Description rdf:about="#COPASI59">
                <dcterms:created>
                  <rdf:Description>
                    <dcterms:W3CDTF>2019-11-12T06:17:31Z</dcterms:W3CDTF>
                  </rdf:Description>
                </dcterms:created>
              </rdf:Description>
            </rdf:RDF>
          </COPASI>
        </annotation>
      </parameter>
      <parameter metaid="COPASI60" id="mgIntestineLumen" name="mgIntestineLumen" value="0" constant="false">
        <annotation>
          <COPASI xmlns="http://www.copasi.org/static/sbml">
            <rdf:RDF xmlns:dcterms="http://purl.org/dc/terms/" xmlns:rdf="http://www.w3.org/1999/02/22-rdf-syntax-ns#">
              <rdf:Description rdf:about="#COPASI60">
                <dcterms:created>
                  <rdf:Description>
                    <dcterms:W3CDTF>2019-11-12T06:22:20Z</dcterms:W3CDTF>
                  </rdf:Description>
                </dcterms:created>
              </rdf:Description>
            </rdf:RDF>
          </COPASI>
        </annotation>
      </parameter>
      <parameter metaid="COPASI61" id="mgBrain" name="mgBrain" value="0" constant="false">
        <annotation>
          <COPASI xmlns="http://www.copasi.org/static/sbml">
            <rdf:RDF xmlns:dcterms="http://purl.org/dc/terms/" xmlns:rdf="http://www.w3.org/1999/02/22-rdf-syntax-ns#">
              <rdf:Description rdf:about="#COPASI61">
                <dcterms:created>
                  <rdf:Description>
                    <dcterms:W3CDTF>2019-11-12T06:23:09Z</dcterms:W3CDTF>
                  </rdf:Description>
                </dcterms:created>
              </rdf:Description>
            </rdf:RDF>
          </COPASI>
        </annotation>
      </parameter>
      <parameter metaid="COPASI62" id="mgAdipose" name="mgAdipose" value="0" constant="false">
        <annotation>
          <COPASI xmlns="http://www.copasi.org/static/sbml">
            <rdf:RDF xmlns:dcterms="http://purl.org/dc/terms/" xmlns:rdf="http://www.w3.org/1999/02/22-rdf-syntax-ns#">
              <rdf:Description rdf:about="#COPASI62">
                <dcterms:created>
                  <rdf:Description>
                    <dcterms:W3CDTF>2019-11-12T06:24:35Z</dcterms:W3CDTF>
                  </rdf:Description>
                </dcterms:created>
              </rdf:Description>
            </rdf:RDF>
          </COPASI>
        </annotation>
      </parameter>
      <parameter metaid="COPASI63" id="mgHeart" name="mgHeart" value="0" constant="false">
        <annotation>
          <COPASI xmlns="http://www.copasi.org/static/sbml">
            <rdf:RDF xmlns:dcterms="http://purl.org/dc/terms/" xmlns:rdf="http://www.w3.org/1999/02/22-rdf-syntax-ns#">
              <rdf:Description rdf:about="#COPASI63">
                <dcterms:created>
                  <rdf:Description>
                    <dcterms:W3CDTF>2019-11-12T06:25:31Z</dcterms:W3CDTF>
                  </rdf:Description>
                </dcterms:created>
              </rdf:Description>
            </rdf:RDF>
          </COPASI>
        </annotation>
      </parameter>
      <parameter metaid="COPASI64" id="mgKidneyPlasma" name="mgKidneyPlasma" value="0" constant="false">
        <annotation>
          <COPASI xmlns="http://www.copasi.org/static/sbml">
            <rdf:RDF xmlns:dcterms="http://purl.org/dc/terms/" xmlns:rdf="http://www.w3.org/1999/02/22-rdf-syntax-ns#">
              <rdf:Description rdf:about="#COPASI64">
                <dcterms:created>
                  <rdf:Description>
                    <dcterms:W3CDTF>2019-11-12T06:26:31Z</dcterms:W3CDTF>
                  </rdf:Description>
                </dcterms:created>
              </rdf:Description>
            </rdf:RDF>
          </COPASI>
        </annotation>
      </parameter>
      <parameter metaid="COPASI65" id="mgRemainder" name="mgRemainder" value="0" constant="false">
        <annotation>
          <COPASI xmlns="http://www.copasi.org/static/sbml">
            <rdf:RDF xmlns:dcterms="http://purl.org/dc/terms/" xmlns:rdf="http://www.w3.org/1999/02/22-rdf-syntax-ns#">
              <rdf:Description rdf:about="#COPASI65">
                <dcterms:created>
                  <rdf:Description>
                    <dcterms:W3CDTF>2019-11-12T06:27:32Z</dcterms:W3CDTF>
                  </rdf:Description>
                </dcterms:created>
              </rdf:Description>
            </rdf:RDF>
          </COPASI>
        </annotation>
      </parameter>
      <parameter metaid="COPASI66" id="mgMuscle" name="mgMuscle" value="0" constant="false">
        <annotation>
          <COPASI xmlns="http://www.copasi.org/static/sbml">
            <rdf:RDF xmlns:dcterms="http://purl.org/dc/terms/" xmlns:rdf="http://www.w3.org/1999/02/22-rdf-syntax-ns#">
              <rdf:Description rdf:about="#COPASI66">
                <dcterms:created>
                  <rdf:Description>
                    <dcterms:W3CDTF>2019-11-12T06:28:19Z</dcterms:W3CDTF>
                  </rdf:Description>
                </dcterms:created>
              </rdf:Description>
            </rdf:RDF>
          </COPASI>
        </annotation>
      </parameter>
      <parameter metaid="COPASI67" id="mgPortalVein" name="mgPortalVein" value="0" constant="false">
        <annotation>
          <COPASI xmlns="http://www.copasi.org/static/sbml">
            <rdf:RDF xmlns:dcterms="http://purl.org/dc/terms/" xmlns:rdf="http://www.w3.org/1999/02/22-rdf-syntax-ns#">
              <rdf:Description rdf:about="#COPASI67">
                <dcterms:created>
                  <rdf:Description>
                    <dcterms:W3CDTF>2019-11-14T11:42:38Z</dcterms:W3CDTF>
                  </rdf:Description>
                </dcterms:created>
              </rdf:Description>
            </rdf:RDF>
          </COPASI>
        </annotation>
      </parameter>
      <parameter metaid="COPASI68" id="mgUrineSum" name="mgUrineSum" value="0" constant="false">
        <annotation>
          <COPASI xmlns="http://www.copasi.org/static/sbml">
            <rdf:RDF xmlns:dcterms="http://purl.org/dc/terms/" xmlns:rdf="http://www.w3.org/1999/02/22-rdf-syntax-ns#">
              <rdf:Description rdf:about="#COPASI68">
                <dcterms:created>
                  <rdf:Description>
                    <dcterms:W3CDTF>2019-11-15T08:40:23Z</dcterms:W3CDTF>
                  </rdf:Description>
                </dcterms:created>
              </rdf:Description>
            </rdf:RDF>
          </COPASI>
        </annotation>
      </parameter>
      <parameter metaid="COPASI69" id="mgFeces" name="mgFeces" value="0" constant="false">
        <annotation>
          <COPASI xmlns="http://www.copasi.org/static/sbml">
            <rdf:RDF xmlns:dcterms="http://purl.org/dc/terms/" xmlns:rdf="http://www.w3.org/1999/02/22-rdf-syntax-ns#">
              <rdf:Description rdf:about="#COPASI69">
                <dcterms:created>
                  <rdf:Description>
                    <dcterms:W3CDTF>2019-11-15T08:41:26Z</dcterms:W3CDTF>
                  </rdf:Description>
                </dcterms:created>
              </rdf:Description>
            </rdf:RDF>
          </COPASI>
        </annotation>
      </parameter>
      <parameter metaid="COPASI70" id="mgEnterocytes" name="mgEnterocytes" value="0" constant="false">
        <annotation>
          <COPASI xmlns="http://www.copasi.org/static/sbml">
            <rdf:RDF xmlns:dcterms="http://purl.org/dc/terms/" xmlns:rdf="http://www.w3.org/1999/02/22-rdf-syntax-ns#">
              <rdf:Description rdf:about="#COPASI70">
                <dcterms:created>
                  <rdf:Description>
                    <dcterms:W3CDTF>2019-11-28T09:22:12Z</dcterms:W3CDTF>
                  </rdf:Description>
                </dcterms:created>
              </rdf:Description>
            </rdf:RDF>
          </COPASI>
        </annotation>
      </parameter>
      <parameter metaid="COPASI71" id="Ktp_Lung" name="Ktp_Lung" value="3" constant="true">
        <annotation>
          <COPASI xmlns="http://www.copasi.org/static/sbml">
            <rdf:RDF xmlns:dcterms="http://purl.org/dc/terms/" xmlns:rdf="http://www.w3.org/1999/02/22-rdf-syntax-ns#">
              <rdf:Description rdf:about="#COPASI71">
                <dcterms:created>
                  <rdf:Description>
                    <dcterms:W3CDTF>2019-12-06T09:59:15Z</dcterms:W3CDTF>
                  </rdf:Description>
                </dcterms:created>
              </rdf:Description>
            </rdf:RDF>
          </COPASI>
        </annotation>
      </parameter>
      <parameter metaid="COPASI72" id="mgVenousPlasma" name="mgVenousPlasma" value="0" constant="false">
        <annotation>
          <COPASI xmlns="http://www.copasi.org/static/sbml">
            <rdf:RDF xmlns:dcterms="http://purl.org/dc/terms/" xmlns:rdf="http://www.w3.org/1999/02/22-rdf-syntax-ns#">
              <rdf:Description rdf:about="#COPASI72">
                <dcterms:created>
                  <rdf:Description>
                    <dcterms:W3CDTF>2020-01-23T13:56:53Z</dcterms:W3CDTF>
                  </rdf:Description>
                </dcterms:created>
              </rdf:Description>
            </rdf:RDF>
          </COPASI>
        </annotation>
      </parameter>
      <parameter metaid="COPASI73" id="mgArterialPlasma" name="mgArterialPlasma" value="0" constant="false">
        <annotation>
          <COPASI xmlns="http://www.copasi.org/static/sbml">
            <rdf:RDF xmlns:dcterms="http://purl.org/dc/terms/" xmlns:rdf="http://www.w3.org/1999/02/22-rdf-syntax-ns#">
              <rdf:Description rdf:about="#COPASI73">
                <dcterms:created>
                  <rdf:Description>
                    <dcterms:W3CDTF>2020-01-23T13:58:17Z</dcterms:W3CDTF>
                  </rdf:Description>
                </dcterms:created>
              </rdf:Description>
            </rdf:RDF>
          </COPASI>
        </annotation>
      </parameter>
      <parameter metaid="COPASI74" id="mgLung" name="mgLung" value="0" constant="false">
        <annotation>
          <COPASI xmlns="http://www.copasi.org/static/sbml">
            <rdf:RDF xmlns:dcterms="http://purl.org/dc/terms/" xmlns:rdf="http://www.w3.org/1999/02/22-rdf-syntax-ns#">
              <rdf:Description rdf:about="#COPASI74">
                <dcterms:created>
                  <rdf:Description>
                    <dcterms:W3CDTF>2020-01-23T14:14:00Z</dcterms:W3CDTF>
                  </rdf:Description>
                </dcterms:created>
              </rdf:Description>
            </rdf:RDF>
          </COPASI>
        </annotation>
      </parameter>
      <parameter metaid="COPASI75" id="mgStomach" name="mgStomach" value="0" constant="false">
        <annotation>
          <COPASI xmlns="http://www.copasi.org/static/sbml">
            <rdf:RDF xmlns:dcterms="http://purl.org/dc/terms/" xmlns:rdf="http://www.w3.org/1999/02/22-rdf-syntax-ns#">
              <rdf:Description rdf:about="#COPASI75">
                <dcterms:created>
                  <rdf:Description>
                    <dcterms:W3CDTF>2020-01-24T11:22:14Z</dcterms:W3CDTF>
                  </rdf:Description>
                </dcterms:created>
              </rdf:Description>
            </rdf:RDF>
          </COPASI>
        </annotation>
      </parameter>
      <parameter metaid="COPASI76" id="QLiverArtery" name="QLiverArtery" value="14352" units="unit_2" constant="false">
        <annotation>
          <COPASI xmlns="http://www.copasi.org/static/sbml">
            <rdf:RDF xmlns:dcterms="http://purl.org/dc/terms/" xmlns:rdf="http://www.w3.org/1999/02/22-rdf-syntax-ns#">
              <rdf:Description rdf:about="#COPASI76">
                <dcterms:created>
                  <rdf:Description>
                    <dcterms:W3CDTF>2020-01-30T09:42:45Z</dcterms:W3CDTF>
                  </rdf:Description>
                </dcterms:created>
              </rdf:Description>
            </rdf:RDF>
          </COPASI>
        </annotation>
      </parameter>
      <parameter metaid="COPASI77" id="QStomach" name="QStomach" value="3432" units="unit_2" constant="false">
        <annotation>
          <COPASI xmlns="http://www.copasi.org/static/sbml">
            <rdf:RDF xmlns:dcterms="http://purl.org/dc/terms/" xmlns:rdf="http://www.w3.org/1999/02/22-rdf-syntax-ns#">
              <rdf:Description rdf:about="#COPASI77">
                <dcterms:created>
                  <rdf:Description>
                    <dcterms:W3CDTF>2020-01-30T09:43:49Z</dcterms:W3CDTF>
                  </rdf:Description>
                </dcterms:created>
              </rdf:Description>
            </rdf:RDF>
          </COPASI>
        </annotation>
      </parameter>
      <parameter metaid="COPASI78" id="QPortalVein" name="QPortalVein" value="19968" units="unit_2" constant="false">
        <annotation>
          <COPASI xmlns="http://www.copasi.org/static/sbml">
            <rdf:RDF xmlns:dcterms="http://purl.org/dc/terms/" xmlns:rdf="http://www.w3.org/1999/02/22-rdf-syntax-ns#">
              <rdf:Description rdf:about="#COPASI78">
                <dcterms:created>
                  <rdf:Description>
                    <dcterms:W3CDTF>2020-01-30T09:44:19Z</dcterms:W3CDTF>
                  </rdf:Description>
                </dcterms:created>
              </rdf:Description>
            </rdf:RDF>
          </COPASI>
        </annotation>
      </parameter>
      <parameter metaid="COPASI79" id="QIntestineVascular" name="QIntestineVascular" value="33072" units="unit_2" constant="false">
        <annotation>
          <COPASI xmlns="http://www.copasi.org/static/sbml">
            <rdf:RDF xmlns:dcterms="http://purl.org/dc/terms/" xmlns:rdf="http://www.w3.org/1999/02/22-rdf-syntax-ns#">
              <rdf:Description rdf:about="#COPASI79">
                <dcterms:created>
                  <rdf:Description>
                    <dcterms:W3CDTF>2020-01-30T09:44:58Z</dcterms:W3CDTF>
                  </rdf:Description>
                </dcterms:created>
              </rdf:Description>
            </rdf:RDF>
          </COPASI>
        </annotation>
      </parameter>
      <parameter metaid="COPASI80" id="QLiverOut" name="QLiverOut" value="70824" constant="false">
        <annotation>
          <COPASI xmlns="http://www.copasi.org/static/sbml">
            <rdf:RDF xmlns:dcterms="http://purl.org/dc/terms/" xmlns:rdf="http://www.w3.org/1999/02/22-rdf-syntax-ns#">
              <rdf:Description rdf:about="#COPASI80">
                <dcterms:created>
                  <rdf:Description>
                    <dcterms:W3CDTF>2020-02-04T11:44:36Z</dcterms:W3CDTF>
                  </rdf:Description>
                </dcterms:created>
              </rdf:Description>
            </rdf:RDF>
          </COPASI>
        </annotation>
      </parameter>
      <parameter metaid="COPASI81" id="Ktp_Stomach" name="Ktp_Stomach" value="3.2" constant="true">
        <annotation>
          <COPASI xmlns="http://www.copasi.org/static/sbml">
            <rdf:RDF xmlns:dcterms="http://purl.org/dc/terms/" xmlns:rdf="http://www.w3.org/1999/02/22-rdf-syntax-ns#">
              <rdf:Description rdf:about="#COPASI81">
                <dcterms:created>
                  <rdf:Description>
                    <dcterms:W3CDTF>2020-02-07T19:38:31Z</dcterms:W3CDTF>
                  </rdf:Description>
                </dcterms:created>
              </rdf:Description>
            </rdf:RDF>
          </COPASI>
        </annotation>
      </parameter>
      <parameter metaid="COPASI82" id="Ktp_IntestineVascular" name="Ktp_IntestineVascular" value="4.6" constant="true">
        <annotation>
          <COPASI xmlns="http://www.copasi.org/static/sbml">
            <rdf:RDF xmlns:dcterms="http://purl.org/dc/terms/" xmlns:rdf="http://www.w3.org/1999/02/22-rdf-syntax-ns#">
              <rdf:Description rdf:about="#COPASI82">
                <dcterms:created>
                  <rdf:Description>
                    <dcterms:W3CDTF>2020-02-08T05:04:48Z</dcterms:W3CDTF>
                  </rdf:Description>
                </dcterms:created>
              </rdf:Description>
            </rdf:RDF>
          </COPASI>
        </annotation>
      </parameter>
      <parameter metaid="COPASI83" id="mIntestineTotal" name="mIntestineTotal" value="0" constant="false">
        <annotation>
          <COPASI xmlns="http://www.copasi.org/static/sbml">
            <rdf:RDF xmlns:dcterms="http://purl.org/dc/terms/" xmlns:rdf="http://www.w3.org/1999/02/22-rdf-syntax-ns#">
              <rdf:Description rdf:about="#COPASI83">
                <dcterms:created>
                  <rdf:Description>
                    <dcterms:W3CDTF>2020-03-02T19:24:09Z</dcterms:W3CDTF>
                  </rdf:Description>
                </dcterms:created>
              </rdf:Description>
            </rdf:RDF>
          </COPASI>
        </annotation>
      </parameter>
      <parameter metaid="COPASI84" id="Qgfr" name="Qgfr" value="5600" constant="true">
        <annotation>
          <COPASI xmlns="http://www.copasi.org/static/sbml">
            <rdf:RDF xmlns:dcterms="http://purl.org/dc/terms/" xmlns:rdf="http://www.w3.org/1999/02/22-rdf-syntax-ns#">
              <rdf:Description rdf:about="#COPASI84">
                <dcterms:created>
                  <rdf:Description>
                    <dcterms:W3CDTF>2020-04-03T10:38:51Z</dcterms:W3CDTF>
                  </rdf:Description>
                </dcterms:created>
              </rdf:Description>
            </rdf:RDF>
          </COPASI>
        </annotation>
      </parameter>
      <parameter metaid="COPASI85" id="mKidneyTotal" name="mKidneyTotal" value="0" constant="false">
        <annotation>
          <COPASI xmlns="http://www.copasi.org/static/sbml">
            <rdf:RDF xmlns:dcterms="http://purl.org/dc/terms/" xmlns:rdf="http://www.w3.org/1999/02/22-rdf-syntax-ns#">
              <rdf:Description rdf:about="#COPASI85">
                <dcterms:created>
                  <rdf:Description>
                    <dcterms:W3CDTF>2020-04-03T11:13:47Z</dcterms:W3CDTF>
                  </rdf:Description>
                </dcterms:created>
              </rdf:Description>
            </rdf:RDF>
          </COPASI>
        </annotation>
      </parameter>
      <parameter metaid="COPASI86" id="mgKidneyTissues" name="mgKidneyTissues" value="0" constant="false">
        <annotation>
          <COPASI xmlns="http://www.copasi.org/static/sbml">
            <rdf:RDF xmlns:dcterms="http://purl.org/dc/terms/" xmlns:rdf="http://www.w3.org/1999/02/22-rdf-syntax-ns#">
              <rdf:Description rdf:about="#COPASI86">
                <dcterms:created>
                  <rdf:Description>
                    <dcterms:W3CDTF>2020-04-03T11:24:42Z</dcterms:W3CDTF>
                  </rdf:Description>
                </dcterms:created>
              </rdf:Description>
            </rdf:RDF>
          </COPASI>
        </annotation>
      </parameter>
      <parameter metaid="COPASI87" id="mgIntestineVascular" name="mgIntestineVascular" value="0" constant="false">
        <annotation>
          <COPASI xmlns="http://www.copasi.org/static/sbml">
            <rdf:RDF xmlns:dcterms="http://purl.org/dc/terms/" xmlns:rdf="http://www.w3.org/1999/02/22-rdf-syntax-ns#">
              <rdf:Description rdf:about="#COPASI87">
                <dcterms:created>
                  <rdf:Description>
                    <dcterms:W3CDTF>2020-04-03T16:02:22Z</dcterms:W3CDTF>
                  </rdf:Description>
                </dcterms:created>
              </rdf:Description>
            </rdf:RDF>
          </COPASI>
        </annotation>
      </parameter>
      <parameter metaid="COPASI88" id="mgStomachLumen" name="mgStomachLumen" value="0" constant="false">
        <annotation>
          <COPASI xmlns="http://www.copasi.org/static/sbml">
            <rdf:RDF xmlns:dcterms="http://purl.org/dc/terms/" xmlns:rdf="http://www.w3.org/1999/02/22-rdf-syntax-ns#">
              <rdf:Description rdf:about="#COPASI88">
                <dcterms:created>
                  <rdf:Description>
                    <dcterms:W3CDTF>2020-04-29T09:28:37Z</dcterms:W3CDTF>
                  </rdf:Description>
                </dcterms:created>
              </rdf:Description>
            </rdf:RDF>
          </COPASI>
        </annotation>
      </parameter>
      <parameter metaid="COPASI89" id="QPortalVeinOut" name="QPortalVeinOut" value="56472" constant="false">
        <annotation>
          <COPASI xmlns="http://www.copasi.org/static/sbml">
            <rdf:RDF xmlns:dcterms="http://purl.org/dc/terms/" xmlns:rdf="http://www.w3.org/1999/02/22-rdf-syntax-ns#">
              <rdf:Description rdf:about="#COPASI89">
                <dcterms:created>
                  <rdf:Description>
                    <dcterms:W3CDTF>2020-05-05T18:04:48Z</dcterms:W3CDTF>
                  </rdf:Description>
                </dcterms:created>
              </rdf:Description>
            </rdf:RDF>
          </COPASI>
        </annotation>
      </parameter>
      <parameter metaid="COPASI90" id="mArterialPlasma__kidney" name="mArterialPlasma (kidney)" value="0" constant="false">
        <annotation>
          <COPASI xmlns="http://www.copasi.org/static/sbml">
            <rdf:RDF xmlns:dcterms="http://purl.org/dc/terms/" xmlns:rdf="http://www.w3.org/1999/02/22-rdf-syntax-ns#">
              <rdf:Description rdf:about="#COPASI90">
                <dcterms:created>
                  <rdf:Description>
                    <dcterms:W3CDTF>2020-05-06T11:06:58Z</dcterms:W3CDTF>
                  </rdf:Description>
                </dcterms:created>
              </rdf:Description>
            </rdf:RDF>
          </COPASI>
        </annotation>
      </parameter>
      <parameter metaid="COPASI91" id="mgKidneyTubular" name="mgKidneyTubular" value="0" constant="false">
        <annotation>
          <COPASI xmlns="http://www.copasi.org/static/sbml">
            <rdf:RDF xmlns:dcterms="http://purl.org/dc/terms/" xmlns:rdf="http://www.w3.org/1999/02/22-rdf-syntax-ns#">
              <rdf:Description rdf:about="#COPASI91">
                <dcterms:created>
                  <rdf:Description>
                    <dcterms:W3CDTF>2020-06-25T13:11:31Z</dcterms:W3CDTF>
                  </rdf:Description>
                </dcterms:created>
              </rdf:Description>
            </rdf:RDF>
          </COPASI>
        </annotation>
      </parameter>
      <parameter metaid="COPASI92" id="mgRBC" name="mgRBC" value="0" constant="false">
        <annotation>
          <COPASI xmlns="http://www.copasi.org/static/sbml">
            <rdf:RDF xmlns:dcterms="http://purl.org/dc/terms/" xmlns:rdf="http://www.w3.org/1999/02/22-rdf-syntax-ns#">
              <rdf:Description rdf:about="#COPASI92">
                <dcterms:created>
                  <rdf:Description>
                    <dcterms:W3CDTF>2020-06-25T13:30:44Z</dcterms:W3CDTF>
                  </rdf:Description>
                </dcterms:created>
              </rdf:Description>
            </rdf:RDF>
          </COPASI>
        </annotation>
      </parameter>
      <parameter metaid="COPASI93" id="_03_2__IntestineLumen____Enterocytes__PMAT_OCT3__Vf" name="03.2. IntestineLumen -&gt; Enterocytes (PMAT OCT3) Vf" value="1946218.75" constant="false">
        <annotation>
          <COPASI xmlns="http://www.copasi.org/static/sbml">
            <rdf:RDF xmlns:dcterms="http://purl.org/dc/terms/" xmlns:rdf="http://www.w3.org/1999/02/22-rdf-syntax-ns#">
              <rdf:Description rdf:about="#COPASI93">
                <dcterms:created>
                  <rdf:Description>
                    <dcterms:W3CDTF>2020-07-08T09:26:52Z</dcterms:W3CDTF>
                  </rdf:Description>
                </dcterms:created>
              </rdf:Description>
            </rdf:RDF>
          </COPASI>
        </annotation>
      </parameter>
      <parameter metaid="COPASI94" id="_03_3__Enterocytes____IntestineVascular__OCT1__Vmax" name="03.3. Enterocytes -&gt; IntestineVascular (OCT1) Vmax" value="757968.75" constant="false">
        <annotation>
          <COPASI xmlns="http://www.copasi.org/static/sbml">
            <rdf:RDF xmlns:dcterms="http://purl.org/dc/terms/" xmlns:rdf="http://www.w3.org/1999/02/22-rdf-syntax-ns#">
              <rdf:Description rdf:about="#COPASI94">
                <dcterms:created>
                  <rdf:Description>
                    <dcterms:W3CDTF>2020-07-08T09:26:55Z</dcterms:W3CDTF>
                  </rdf:Description>
                </dcterms:created>
              </rdf:Description>
            </rdf:RDF>
          </COPASI>
        </annotation>
      </parameter>
      <parameter metaid="COPASI95" id="_03_4__IntestineLumen____IntestineVascular__Saturable" name="03.4. IntestineLumen -&gt; IntestineVascular (Saturable)" value="29400" constant="false">
        <annotation>
          <COPASI xmlns="http://www.copasi.org/static/sbml">
            <rdf:RDF xmlns:dcterms="http://purl.org/dc/terms/" xmlns:rdf="http://www.w3.org/1999/02/22-rdf-syntax-ns#">
              <rdf:Description rdf:about="#ModelValue_65">
                <dcterms:created>
                  <rdf:Description>
                    <dcterms:W3CDTF>2020-07-17T11:09:54Z</dcterms:W3CDTF>
                  </rdf:Description>
                </dcterms:created>
              </rdf:Description>
            </rdf:RDF>
          </COPASI>
        </annotation>
      </parameter>
      <parameter metaid="COPASI96" id="_03_6__IntestineLumen____Enterocytes__Diffusion__Coefficient" name="03.6. IntestineLumen -&gt; Enterocytes (Diffusion) Coefficient" value="214.375" constant="false">
        <annotation>
          <COPASI xmlns="http://www.copasi.org/static/sbml">
            <rdf:RDF xmlns:dcterms="http://purl.org/dc/terms/" xmlns:rdf="http://www.w3.org/1999/02/22-rdf-syntax-ns#">
              <rdf:Description rdf:about="#COPASI96">
                <dcterms:created>
                  <rdf:Description>
                    <dcterms:W3CDTF>2020-07-09T06:38:32Z</dcterms:W3CDTF>
                  </rdf:Description>
                </dcterms:created>
              </rdf:Description>
            </rdf:RDF>
          </COPASI>
        </annotation>
      </parameter>
      <parameter metaid="COPASI97" id="_03_7__IntestineLumen____IntestineVascular__Diffusion__Coefficient" name="03.7. IntestineLumen -&gt; IntestineVascular (Diffusion) Coefficient" value="398.125" constant="false">
        <annotation>
          <COPASI xmlns="http://www.copasi.org/static/sbml">
            <rdf:RDF xmlns:dcterms="http://purl.org/dc/terms/" xmlns:rdf="http://www.w3.org/1999/02/22-rdf-syntax-ns#">
              <rdf:Description rdf:about="#ModelValue_61">
                <dcterms:created>
                  <rdf:Description>
                    <dcterms:W3CDTF>2020-07-09T06:38:32Z</dcterms:W3CDTF>
                  </rdf:Description>
                </dcterms:created>
              </rdf:Description>
            </rdf:RDF>
          </COPASI>
        </annotation>
      </parameter>
      <parameter metaid="COPASI98" id="Intestine_Coefficient" name="Intestine Coefficient" value="0.7" constant="true">
        <annotation>
          <COPASI xmlns="http://www.copasi.org/static/sbml">
            <rdf:RDF xmlns:dcterms="http://purl.org/dc/terms/" xmlns:rdf="http://www.w3.org/1999/02/22-rdf-syntax-ns#">
              <rdf:Description rdf:about="#COPASI98">
                <dcterms:created>
                  <rdf:Description>
                    <dcterms:W3CDTF>2020-07-17T11:03:22Z</dcterms:W3CDTF>
                  </rdf:Description>
                </dcterms:created>
              </rdf:Description>
            </rdf:RDF>
          </COPASI>
        </annotation>
      </parameter>
      <parameter metaid="COPASI99" id="Kidney_Coefficient" name="Kidney Coefficient" value="320" constant="true">
        <annotation>
          <COPASI xmlns="http://www.copasi.org/static/sbml">
            <rdf:RDF xmlns:dcterms="http://purl.org/dc/terms/" xmlns:rdf="http://www.w3.org/1999/02/22-rdf-syntax-ns#">
              <rdf:Description rdf:about="#COPASI99">
                <dcterms:created>
                  <rdf:Description>
                    <dcterms:W3CDTF>2020-07-17T11:07:28Z</dcterms:W3CDTF>
                  </rdf:Description>
                </dcterms:created>
              </rdf:Description>
            </rdf:RDF>
          </COPASI>
        </annotation>
      </parameter>
      <parameter metaid="COPASI100" id="_13_4__KidneyPlasma____KidneyTissue" name="13.4. KidneyPlasma -&gt; KidneyTissue" value="27948480" constant="false">
        <annotation>
          <COPASI xmlns="http://www.copasi.org/static/sbml">
            <rdf:RDF xmlns:dcterms="http://purl.org/dc/terms/" xmlns:rdf="http://www.w3.org/1999/02/22-rdf-syntax-ns#">
              <rdf:Description rdf:about="#COPASI100">
                <dcterms:created>
                  <rdf:Description>
                    <dcterms:W3CDTF>2020-07-17T11:09:54Z</dcterms:W3CDTF>
                  </rdf:Description>
                </dcterms:created>
              </rdf:Description>
            </rdf:RDF>
          </COPASI>
        </annotation>
      </parameter>
      <parameter metaid="COPASI101" id="_13_5__KidneyTissue____KidneyTubular" name="13.5. KidneyTissue -&gt; KidneyTubular" value="960000" constant="false">
        <annotation>
          <COPASI xmlns="http://www.copasi.org/static/sbml">
            <rdf:RDF xmlns:dcterms="http://purl.org/dc/terms/" xmlns:rdf="http://www.w3.org/1999/02/22-rdf-syntax-ns#">
              <rdf:Description rdf:about="#ModelValue_65">
                <dcterms:created>
                  <rdf:Description>
                    <dcterms:W3CDTF>2020-07-17T11:09:54Z</dcterms:W3CDTF>
                  </rdf:Description>
                </dcterms:created>
              </rdf:Description>
            </rdf:RDF>
          </COPASI>
        </annotation>
      </parameter>
      <parameter metaid="COPASI102" id="mgKidneyTotal" name="mgKidneyTotal" value="0" constant="false">
        <annotation>
          <COPASI xmlns="http://www.copasi.org/static/sbml">
            <rdf:RDF xmlns:dcterms="http://purl.org/dc/terms/" xmlns:rdf="http://www.w3.org/1999/02/22-rdf-syntax-ns#">
              <rdf:Description rdf:about="#COPASI102">
                <dcterms:created>
                  <rdf:Description>
                    <dcterms:W3CDTF>2020-09-30T11:14:26Z</dcterms:W3CDTF>
                  </rdf:Description>
                </dcterms:created>
              </rdf:Description>
            </rdf:RDF>
          </COPASI>
        </annotation>
      </parameter>
      <parameter metaid="COPASI103" id="mgIntestineTotal" name="mgIntestineTotal" value="0" constant="false">
        <annotation>
          <COPASI xmlns="http://www.copasi.org/static/sbml">
            <rdf:RDF xmlns:dcterms="http://purl.org/dc/terms/" xmlns:rdf="http://www.w3.org/1999/02/22-rdf-syntax-ns#">
              <rdf:Description rdf:about="#COPASI103">
                <dcterms:created>
                  <rdf:Description>
                    <dcterms:W3CDTF>2020-09-30T11:15:25Z</dcterms:W3CDTF>
                  </rdf:Description>
                </dcterms:created>
              </rdf:Description>
            </rdf:RDF>
          </COPASI>
        </annotation>
      </parameter>
      <parameter metaid="COPASI104" id="IntestineSurffaceCoefficient" name="IntestineSurffaceCoefficient" value="2187.5" constant="false">
        <annotation>
          <COPASI xmlns="http://www.copasi.org/static/sbml">
            <rdf:RDF xmlns:dcterms="http://purl.org/dc/terms/" xmlns:rdf="http://www.w3.org/1999/02/22-rdf-syntax-ns#">
              <rdf:Description rdf:about="#COPASI104">
                <dcterms:created>
                  <rdf:Description>
                    <dcterms:W3CDTF>2020-10-29T11:48:11Z</dcterms:W3CDTF>
                  </rdf:Description>
                </dcterms:created>
              </rdf:Description>
            </rdf:RDF>
          </COPASI>
        </annotation>
      </parameter>
      <parameter id="Compartment_31" name="Initial for Adipose" value="15050">
        <annotation>
          <initialValue xmlns="http://copasi.org/initialValue" parent="Adipose"/>
        </annotation>
      </parameter>
      <parameter id="Compartment_30" name="Initial for Brain" value="1400">
        <annotation>
          <initialValue xmlns="http://copasi.org/initialValue" parent="Brain"/>
        </annotation>
      </parameter>
      <parameter id="Compartment_36" name="Initial for Enterocytes" value="84">
        <annotation>
          <initialValue xmlns="http://copasi.org/initialValue" parent="Enterocytes"/>
        </annotation>
      </parameter>
      <parameter id="Compartment_27" name="Initial for Feces" value="1000">
        <annotation>
          <initialValue xmlns="http://copasi.org/initialValue" parent="Feces"/>
        </annotation>
      </parameter>
      <parameter id="Compartment_28" name="Initial for Heart" value="350">
        <annotation>
          <initialValue xmlns="http://copasi.org/initialValue" parent="Heart"/>
        </annotation>
      </parameter>
      <parameter id="Compartment_21" name="Initial for IntestineLumen" value="500">
        <annotation>
          <initialValue xmlns="http://copasi.org/initialValue" parent="IntestineLumen"/>
        </annotation>
      </parameter>
      <parameter id="Compartment_38" name="Initial for IntestineVascular" value="630">
        <annotation>
          <initialValue xmlns="http://copasi.org/initialValue" parent="IntestineVascular"/>
        </annotation>
      </parameter>
      <parameter id="Compartment_23" name="Initial for KidneyPlasma" value="102.2">
        <annotation>
          <initialValue xmlns="http://copasi.org/initialValue" parent="KidneyPlasma"/>
        </annotation>
      </parameter>
      <parameter id="Compartment_37" name="Initial for KidneyTissue" value="102.2">
        <annotation>
          <initialValue xmlns="http://copasi.org/initialValue" parent="KidneyTissue"/>
        </annotation>
      </parameter>
      <parameter id="Compartment_41" name="Initial for KidneyTubular" value="102.2">
        <annotation>
          <initialValue xmlns="http://copasi.org/initialValue" parent="KidneyTubular"/>
        </annotation>
      </parameter>
      <parameter id="Compartment_22" name="Initial for Liver" value="1799">
        <annotation>
          <initialValue xmlns="http://copasi.org/initialValue" parent="Liver"/>
        </annotation>
      </parameter>
      <parameter id="Compartment_33" name="Initial for Lung" value="532">
        <annotation>
          <initialValue xmlns="http://copasi.org/initialValue" parent="Lung"/>
        </annotation>
      </parameter>
      <parameter id="Compartment_29" name="Initial for Muscle" value="28000">
        <annotation>
          <initialValue xmlns="http://copasi.org/initialValue" parent="Muscle"/>
        </annotation>
      </parameter>
      <parameter id="Compartment_32" name="Initial for PlasmaArterial" value="749">
        <annotation>
          <initialValue xmlns="http://copasi.org/initialValue" parent="PlasmaArterial"/>
        </annotation>
      </parameter>
      <parameter id="Compartment_25" name="Initial for PlasmaVenous" value="2247">
        <annotation>
          <initialValue xmlns="http://copasi.org/initialValue" parent="PlasmaVenous"/>
        </annotation>
      </parameter>
      <parameter id="Compartment_34" name="Initial for PortalVein" value="196">
        <annotation>
          <initialValue xmlns="http://copasi.org/initialValue" parent="PortalVein"/>
        </annotation>
      </parameter>
      <parameter id="Compartment_40" name="Initial for RBC" value="2198">
        <annotation>
          <initialValue xmlns="http://copasi.org/initialValue" parent="RBC"/>
        </annotation>
      </parameter>
      <parameter id="Compartment_24" name="Initial for Remainder" value="16310">
        <annotation>
          <initialValue xmlns="http://copasi.org/initialValue" parent="Remainder"/>
        </annotation>
      </parameter>
      <parameter id="Compartment_39" name="Initial for StomachLumen" value="350">
        <annotation>
          <initialValue xmlns="http://copasi.org/initialValue" parent="StomachLumen"/>
        </annotation>
      </parameter>
      <parameter id="Compartment_35" name="Initial for Stomach" value="147">
        <annotation>
          <initialValue xmlns="http://copasi.org/initialValue" parent="Stomach"/>
        </annotation>
      </parameter>
      <parameter id="Compartment_26" name="Initial for Urine" value="1000">
        <annotation>
          <initialValue xmlns="http://copasi.org/initialValue" parent="Urine"/>
        </annotation>
      </parameter>
      <parameter id="ModelValue_63" name="Initial for Body Weight" value="70000">
        <annotation>
          <initialValue xmlns="http://copasi.org/initialValue" parent="Body_Weight"/>
        </annotation>
      </parameter>
      <parameter id="ModelValue_64" name="Initial for Cardiac Output" value="312000">
        <annotation>
          <initialValue xmlns="http://copasi.org/initialValue" parent="Cardiac_Output"/>
        </annotation>
      </parameter>
      <parameter id="ModelValue_117" name="Initial for Intestine Coefficient" value="0.7">
        <annotation>
          <initialValue xmlns="http://copasi.org/initialValue" parent="Intestine_Coefficient"/>
        </annotation>
      </parameter>
      <parameter id="ModelValue_123" name="Initial for IntestineSurffaceCoefficient" value="2187.5">
        <annotation>
          <initialValue xmlns="http://copasi.org/initialValue" parent="IntestineSurffaceCoefficient"/>
        </annotation>
      </parameter>
      <parameter id="ModelValue_118" name="Initial for Kidney Coefficient" value="320">
        <annotation>
          <initialValue xmlns="http://copasi.org/initialValue" parent="Kidney_Coefficient"/>
        </annotation>
      </parameter>
      <parameter id="ModelValue_61" name="Initial for Metformin Dose in Lumen in mg" value="389.92">
        <annotation>
          <initialValue xmlns="http://copasi.org/initialValue" parent="Metformin_Dose_in_Lumen_in_mg"/>
        </annotation>
      </parameter>
      <parameter id="ModelValue_98" name="Initial for QIntestineVascular" value="33072">
        <annotation>
          <initialValue xmlns="http://copasi.org/initialValue" parent="QIntestineVascular"/>
        </annotation>
      </parameter>
      <parameter id="ModelValue_95" name="Initial for QLiverArtery" value="14352">
        <annotation>
          <initialValue xmlns="http://copasi.org/initialValue" parent="QLiverArtery"/>
        </annotation>
      </parameter>
      <parameter id="ModelValue_108" name="Initial for QPortalVeinOut" value="56472">
        <annotation>
          <initialValue xmlns="http://copasi.org/initialValue" parent="QPortalVeinOut"/>
        </annotation>
      </parameter>
      <parameter id="ModelValue_97" name="Initial for QPortalVein" value="19968">
        <annotation>
          <initialValue xmlns="http://copasi.org/initialValue" parent="QPortalVein"/>
        </annotation>
      </parameter>
      <parameter id="ModelValue_96" name="Initial for QStomach" value="3432">
        <annotation>
          <initialValue xmlns="http://copasi.org/initialValue" parent="QStomach"/>
        </annotation>
      </parameter>
    </listOfParameters>
    <listOfInitialAssignments>
      <initialAssignment symbol="Compartment_31">
        <math xmlns="http://www.w3.org/1998/Math/MathML">
          <ci> Adipose </ci>
        </math>
      </initialAssignment>
      <initialAssignment symbol="Compartment_30">
        <math xmlns="http://www.w3.org/1998/Math/MathML">
          <ci> Brain </ci>
        </math>
      </initialAssignment>
      <initialAssignment symbol="Compartment_36">
        <math xmlns="http://www.w3.org/1998/Math/MathML">
          <ci> Enterocytes </ci>
        </math>
      </initialAssignment>
      <initialAssignment symbol="Compartment_27">
        <math xmlns="http://www.w3.org/1998/Math/MathML">
          <ci> Feces </ci>
        </math>
      </initialAssignment>
      <initialAssignment symbol="Compartment_28">
        <math xmlns="http://www.w3.org/1998/Math/MathML">
          <ci> Heart </ci>
        </math>
      </initialAssignment>
      <initialAssignment symbol="Compartment_21">
        <math xmlns="http://www.w3.org/1998/Math/MathML">
          <ci> IntestineLumen </ci>
        </math>
      </initialAssignment>
      <initialAssignment symbol="Compartment_38">
        <math xmlns="http://www.w3.org/1998/Math/MathML">
          <ci> IntestineVascular </ci>
        </math>
      </initialAssignment>
      <initialAssignment symbol="Compartment_23">
        <math xmlns="http://www.w3.org/1998/Math/MathML">
          <ci> KidneyPlasma </ci>
        </math>
      </initialAssignment>
      <initialAssignment symbol="Compartment_37">
        <math xmlns="http://www.w3.org/1998/Math/MathML">
          <ci> KidneyTissue </ci>
        </math>
      </initialAssignment>
      <initialAssignment symbol="Compartment_41">
        <math xmlns="http://www.w3.org/1998/Math/MathML">
          <ci> KidneyTubular </ci>
        </math>
      </initialAssignment>
      <initialAssignment symbol="Compartment_22">
        <math xmlns="http://www.w3.org/1998/Math/MathML">
          <ci> Liver </ci>
        </math>
      </initialAssignment>
      <initialAssignment symbol="Compartment_33">
        <math xmlns="http://www.w3.org/1998/Math/MathML">
          <ci> Lung </ci>
        </math>
      </initialAssignment>
      <initialAssignment symbol="Compartment_29">
        <math xmlns="http://www.w3.org/1998/Math/MathML">
          <ci> Muscle </ci>
        </math>
      </initialAssignment>
      <initialAssignment symbol="Compartment_32">
        <math xmlns="http://www.w3.org/1998/Math/MathML">
          <ci> PlasmaArterial </ci>
        </math>
      </initialAssignment>
      <initialAssignment symbol="Compartment_25">
        <math xmlns="http://www.w3.org/1998/Math/MathML">
          <ci> PlasmaVenous </ci>
        </math>
      </initialAssignment>
      <initialAssignment symbol="Compartment_34">
        <math xmlns="http://www.w3.org/1998/Math/MathML">
          <ci> PortalVein </ci>
        </math>
      </initialAssignment>
      <initialAssignment symbol="Compartment_40">
        <math xmlns="http://www.w3.org/1998/Math/MathML">
          <ci> RBC </ci>
        </math>
      </initialAssignment>
      <initialAssignment symbol="Compartment_24">
        <math xmlns="http://www.w3.org/1998/Math/MathML">
          <ci> Remainder </ci>
        </math>
      </initialAssignment>
      <initialAssignment symbol="Compartment_39">
        <math xmlns="http://www.w3.org/1998/Math/MathML">
          <ci> StomachLumen </ci>
        </math>
      </initialAssignment>
      <initialAssignment symbol="Compartment_35">
        <math xmlns="http://www.w3.org/1998/Math/MathML">
          <ci> Stomach </ci>
        </math>
      </initialAssignment>
      <initialAssignment symbol="Compartment_26">
        <math xmlns="http://www.w3.org/1998/Math/MathML">
          <ci> Urine </ci>
        </math>
      </initialAssignment>
      <initialAssignment symbol="ModelValue_63">
        <math xmlns="http://www.w3.org/1998/Math/MathML">
          <ci> Body_Weight </ci>
        </math>
      </initialAssignment>
      <initialAssignment symbol="ModelValue_64">
        <math xmlns="http://www.w3.org/1998/Math/MathML">
          <ci> Cardiac_Output </ci>
        </math>
      </initialAssignment>
      <initialAssignment symbol="ModelValue_117">
        <math xmlns="http://www.w3.org/1998/Math/MathML">
          <ci> Intestine_Coefficient </ci>
        </math>
      </initialAssignment>
      <initialAssignment symbol="ModelValue_123">
        <math xmlns="http://www.w3.org/1998/Math/MathML">
          <ci> IntestineSurffaceCoefficient </ci>
        </math>
      </initialAssignment>
      <initialAssignment symbol="ModelValue_118">
        <math xmlns="http://www.w3.org/1998/Math/MathML">
          <ci> Kidney_Coefficient </ci>
        </math>
      </initialAssignment>
      <initialAssignment symbol="ModelValue_61">
        <math xmlns="http://www.w3.org/1998/Math/MathML">
          <ci> Metformin_Dose_in_Lumen_in_mg </ci>
        </math>
      </initialAssignment>
      <initialAssignment symbol="ModelValue_98">
        <math xmlns="http://www.w3.org/1998/Math/MathML">
          <ci> QIntestineVascular </ci>
        </math>
      </initialAssignment>
      <initialAssignment symbol="ModelValue_95">
        <math xmlns="http://www.w3.org/1998/Math/MathML">
          <ci> QLiverArtery </ci>
        </math>
      </initialAssignment>
      <initialAssignment symbol="ModelValue_108">
        <math xmlns="http://www.w3.org/1998/Math/MathML">
          <ci> QPortalVeinOut </ci>
        </math>
      </initialAssignment>
      <initialAssignment symbol="ModelValue_97">
        <math xmlns="http://www.w3.org/1998/Math/MathML">
          <ci> QPortalVein </ci>
        </math>
      </initialAssignment>
      <initialAssignment symbol="ModelValue_96">
        <math xmlns="http://www.w3.org/1998/Math/MathML">
          <ci> QStomach </ci>
        </math>
      </initialAssignment>
    </listOfInitialAssignments>
    <listOfRules>
      <assignmentRule variable="Stomach">
        <math xmlns="http://www.w3.org/1998/Math/MathML">
          <apply>
            <times/>
            <ci> ModelValue_63 </ci>
            <cn> 0.0021 </cn>
          </apply>
        </math>
      </assignmentRule>
      <assignmentRule variable="Liver">
        <math xmlns="http://www.w3.org/1998/Math/MathML">
          <apply>
            <times/>
            <ci> ModelValue_63 </ci>
            <cn> 0.0257 </cn>
          </apply>
        </math>
      </assignmentRule>
      <assignmentRule variable="PlasmaVenous">
        <math xmlns="http://www.w3.org/1998/Math/MathML">
          <apply>
            <times/>
            <ci> ModelValue_63 </ci>
            <cn> 0.0321 </cn>
          </apply>
        </math>
      </assignmentRule>
      <assignmentRule variable="QAdipose">
        <math xmlns="http://www.w3.org/1998/Math/MathML">
          <apply>
            <times/>
            <ci> ModelValue_64 </ci>
            <cn> 0.052 </cn>
          </apply>
        </math>
      </assignmentRule>
      <assignmentRule variable="QKidney">
        <math xmlns="http://www.w3.org/1998/Math/MathML">
          <apply>
            <times/>
            <ci> ModelValue_64 </ci>
            <cn> 0.175 </cn>
          </apply>
        </math>
      </assignmentRule>
      <assignmentRule variable="QMuscle">
        <math xmlns="http://www.w3.org/1998/Math/MathML">
          <apply>
            <times/>
            <ci> ModelValue_64 </ci>
            <cn> 0.191 </cn>
          </apply>
        </math>
      </assignmentRule>
      <assignmentRule variable="QRemainder">
        <math xmlns="http://www.w3.org/1998/Math/MathML">
          <apply>
            <times/>
            <ci> ModelValue_64 </ci>
            <cn> 0.201 </cn>
          </apply>
        </math>
      </assignmentRule>
      <assignmentRule variable="mgLiver">
        <math xmlns="http://www.w3.org/1998/Math/MathML">
          <apply>
            <divide/>
            <apply>
              <times/>
              <cn> 129.16 </cn>
              <apply>
                <divide/>
                <ci> mLiver </ci>
                <ci> Liver </ci>
              </apply>
              <ci> Compartment_22 </ci>
            </apply>
            <cn> 1000000 </cn>
          </apply>
        </math>
      </assignmentRule>
      <assignmentRule variable="mgIntestineLumen">
        <math xmlns="http://www.w3.org/1998/Math/MathML">
          <apply>
            <divide/>
            <apply>
              <times/>
              <cn> 129.16 </cn>
              <apply>
                <divide/>
                <ci> mIntestineLumen </ci>
                <ci> IntestineLumen </ci>
              </apply>
              <ci> Compartment_21 </ci>
            </apply>
            <cn> 1000000 </cn>
          </apply>
        </math>
      </assignmentRule>
      <assignmentRule variable="QLiverArtery">
        <math xmlns="http://www.w3.org/1998/Math/MathML">
          <apply>
            <times/>
            <ci> ModelValue_64 </ci>
            <cn> 0.046 </cn>
          </apply>
        </math>
      </assignmentRule>
      <assignmentRule variable="QStomach">
        <math xmlns="http://www.w3.org/1998/Math/MathML">
          <apply>
            <times/>
            <ci> ModelValue_64 </ci>
            <cn> 0.011 </cn>
          </apply>
        </math>
      </assignmentRule>
      <assignmentRule variable="QPortalVein">
        <math xmlns="http://www.w3.org/1998/Math/MathML">
          <apply>
            <times/>
            <ci> ModelValue_64 </ci>
            <cn> 0.064 </cn>
          </apply>
        </math>
      </assignmentRule>
      <assignmentRule variable="QIntestineVascular">
        <math xmlns="http://www.w3.org/1998/Math/MathML">
          <apply>
            <times/>
            <ci> ModelValue_64 </ci>
            <cn> 0.106 </cn>
          </apply>
        </math>
      </assignmentRule>
      <assignmentRule variable="KidneyPlasma">
        <math xmlns="http://www.w3.org/1998/Math/MathML">
          <apply>
            <times/>
            <ci> ModelValue_63 </ci>
            <cn> 0.00146 </cn>
          </apply>
        </math>
      </assignmentRule>
      <assignmentRule variable="mgKidneyPlasma">
        <math xmlns="http://www.w3.org/1998/Math/MathML">
          <apply>
            <divide/>
            <apply>
              <times/>
              <cn> 129.16 </cn>
              <apply>
                <divide/>
                <ci> mKidneyPlasma </ci>
                <ci> KidneyPlasma </ci>
              </apply>
              <ci> Compartment_23 </ci>
            </apply>
            <cn> 1000000 </cn>
          </apply>
        </math>
      </assignmentRule>
      <assignmentRule variable="Remainder">
        <math xmlns="http://www.w3.org/1998/Math/MathML">
          <apply>
            <times/>
            <ci> ModelValue_63 </ci>
            <cn> 0.233 </cn>
          </apply>
        </math>
      </assignmentRule>
      <assignmentRule variable="Heart">
        <math xmlns="http://www.w3.org/1998/Math/MathML">
          <apply>
            <times/>
            <ci> ModelValue_63 </ci>
            <cn> 0.005 </cn>
          </apply>
        </math>
      </assignmentRule>
      <assignmentRule variable="mgHeart">
        <math xmlns="http://www.w3.org/1998/Math/MathML">
          <apply>
            <divide/>
            <apply>
              <times/>
              <cn> 129.16 </cn>
              <apply>
                <divide/>
                <ci> mHeart </ci>
                <ci> Heart </ci>
              </apply>
              <ci> Compartment_28 </ci>
            </apply>
            <cn> 1000000 </cn>
          </apply>
        </math>
      </assignmentRule>
      <assignmentRule variable="IntestineSurffaceCoefficient">
        <math xmlns="http://www.w3.org/1998/Math/MathML">
          <apply>
            <divide/>
            <cn> 70 </cn>
            <cn> 0.032 </cn>
          </apply>
        </math>
      </assignmentRule>
      <assignmentRule variable="_03_4__IntestineLumen____IntestineVascular__Saturable">
        <math xmlns="http://www.w3.org/1998/Math/MathML">
          <apply>
            <times/>
            <ci> ModelValue_117 </ci>
            <ci> ModelValue_123 </ci>
            <cn> 19.2 </cn>
          </apply>
        </math>
      </assignmentRule>
      <assignmentRule variable="_03_6__IntestineLumen____Enterocytes__Diffusion__Coefficient">
        <math xmlns="http://www.w3.org/1998/Math/MathML">
          <apply>
            <times/>
            <ci> ModelValue_117 </ci>
            <ci> ModelValue_123 </ci>
            <cn> 0.14 </cn>
          </apply>
        </math>
      </assignmentRule>
      <assignmentRule variable="_13_5__KidneyTissue____KidneyTubular">
        <math xmlns="http://www.w3.org/1998/Math/MathML">
          <apply>
            <times/>
            <ci> ModelValue_118 </ci>
            <cn> 3000 </cn>
          </apply>
        </math>
      </assignmentRule>
      <assignmentRule variable="mArterialPlasma__kidney">
        <math xmlns="http://www.w3.org/1998/Math/MathML">
          <apply>
            <divide/>
            <ci> mPlasmaArterial </ci>
            <ci> PlasmaArterial </ci>
          </apply>
        </math>
      </assignmentRule>
      <assignmentRule variable="_13_4__KidneyPlasma____KidneyTissue">
        <math xmlns="http://www.w3.org/1998/Math/MathML">
          <apply>
            <times/>
            <ci> ModelValue_118 </ci>
            <cn> 87339 </cn>
          </apply>
        </math>
      </assignmentRule>
      <assignmentRule variable="QPortalVeinOut">
        <math xmlns="http://www.w3.org/1998/Math/MathML">
          <apply>
            <plus/>
            <ci> ModelValue_96 </ci>
            <ci> ModelValue_97 </ci>
            <ci> ModelValue_98 </ci>
          </apply>
        </math>
      </assignmentRule>
      <assignmentRule variable="QLiverOut">
        <math xmlns="http://www.w3.org/1998/Math/MathML">
          <apply>
            <plus/>
            <ci> ModelValue_108 </ci>
            <ci> ModelValue_95 </ci>
          </apply>
        </math>
      </assignmentRule>
      <assignmentRule variable="mgStomachLumen">
        <math xmlns="http://www.w3.org/1998/Math/MathML">
          <apply>
            <divide/>
            <apply>
              <times/>
              <cn> 129.16 </cn>
              <apply>
                <divide/>
                <ci> mStomachLumen </ci>
                <ci> StomachLumen </ci>
              </apply>
              <ci> Compartment_39 </ci>
            </apply>
            <cn> 1000000 </cn>
          </apply>
        </math>
      </assignmentRule>
      <assignmentRule variable="mgVenousPlasma">
        <math xmlns="http://www.w3.org/1998/Math/MathML">
          <apply>
            <divide/>
            <apply>
              <times/>
              <cn> 129.16 </cn>
              <apply>
                <divide/>
                <ci> mPlasmaVenous </ci>
                <ci> PlasmaVenous </ci>
              </apply>
              <ci> Compartment_25 </ci>
            </apply>
            <cn> 1000000 </cn>
          </apply>
        </math>
      </assignmentRule>
      <assignmentRule variable="mgStomach">
        <math xmlns="http://www.w3.org/1998/Math/MathML">
          <apply>
            <divide/>
            <apply>
              <times/>
              <cn> 129.16 </cn>
              <apply>
                <divide/>
                <ci> mStomach </ci>
                <ci> Stomach </ci>
              </apply>
              <ci> Compartment_35 </ci>
            </apply>
            <cn> 1000000 </cn>
          </apply>
        </math>
      </assignmentRule>
      <assignmentRule variable="_03_7__IntestineLumen____IntestineVascular__Diffusion__Coefficient">
        <math xmlns="http://www.w3.org/1998/Math/MathML">
          <apply>
            <times/>
            <ci> ModelValue_117 </ci>
            <ci> ModelValue_123 </ci>
            <cn> 0.26 </cn>
          </apply>
        </math>
      </assignmentRule>
      <assignmentRule variable="mgUrineSum">
        <math xmlns="http://www.w3.org/1998/Math/MathML">
          <apply>
            <divide/>
            <apply>
              <times/>
              <cn> 129.16 </cn>
              <apply>
                <divide/>
                <ci> mUrineExternal </ci>
                <ci> Urine </ci>
              </apply>
              <ci> Compartment_26 </ci>
            </apply>
            <cn> 1000000 </cn>
          </apply>
        </math>
      </assignmentRule>
      <assignmentRule variable="mgFeces">
        <math xmlns="http://www.w3.org/1998/Math/MathML">
          <apply>
            <divide/>
            <apply>
              <times/>
              <cn> 129.16 </cn>
              <apply>
                <divide/>
                <ci> mFeces </ci>
                <ci> Feces </ci>
              </apply>
              <ci> Compartment_27 </ci>
            </apply>
            <cn> 1000000 </cn>
          </apply>
        </math>
      </assignmentRule>
      <assignmentRule variable="Muscle">
        <math xmlns="http://www.w3.org/1998/Math/MathML">
          <apply>
            <times/>
            <ci> ModelValue_63 </ci>
            <cn> 0.4 </cn>
          </apply>
        </math>
      </assignmentRule>
      <assignmentRule variable="mgMuscle">
        <math xmlns="http://www.w3.org/1998/Math/MathML">
          <apply>
            <divide/>
            <apply>
              <times/>
              <cn> 129.16 </cn>
              <apply>
                <divide/>
                <ci> mMuscle </ci>
                <ci> Muscle </ci>
              </apply>
              <ci> Compartment_29 </ci>
            </apply>
            <cn> 1000000 </cn>
          </apply>
        </math>
      </assignmentRule>
      <assignmentRule variable="Brain">
        <math xmlns="http://www.w3.org/1998/Math/MathML">
          <apply>
            <times/>
            <ci> ModelValue_63 </ci>
            <cn> 0.02 </cn>
          </apply>
        </math>
      </assignmentRule>
      <assignmentRule variable="mgBrain">
        <math xmlns="http://www.w3.org/1998/Math/MathML">
          <apply>
            <divide/>
            <apply>
              <times/>
              <cn> 129.16 </cn>
              <apply>
                <divide/>
                <ci> mBrain </ci>
                <ci> Brain </ci>
              </apply>
              <ci> Compartment_30 </ci>
            </apply>
            <cn> 1000000 </cn>
          </apply>
        </math>
      </assignmentRule>
      <assignmentRule variable="Adipose">
        <math xmlns="http://www.w3.org/1998/Math/MathML">
          <apply>
            <times/>
            <ci> ModelValue_63 </ci>
            <cn> 0.215 </cn>
          </apply>
        </math>
      </assignmentRule>
      <assignmentRule variable="mgAdipose">
        <math xmlns="http://www.w3.org/1998/Math/MathML">
          <apply>
            <divide/>
            <apply>
              <times/>
              <cn> 129.16 </cn>
              <apply>
                <divide/>
                <ci> mAdipose </ci>
                <ci> Adipose </ci>
              </apply>
              <ci> Compartment_31 </ci>
            </apply>
            <cn> 1000000 </cn>
          </apply>
        </math>
      </assignmentRule>
      <assignmentRule variable="PlasmaArterial">
        <math xmlns="http://www.w3.org/1998/Math/MathML">
          <apply>
            <times/>
            <ci> ModelValue_63 </ci>
            <cn> 0.0107 </cn>
          </apply>
        </math>
      </assignmentRule>
      <assignmentRule variable="mgArterialPlasma">
        <math xmlns="http://www.w3.org/1998/Math/MathML">
          <apply>
            <divide/>
            <apply>
              <times/>
              <cn> 129.16 </cn>
              <apply>
                <divide/>
                <ci> mPlasmaArterial </ci>
                <ci> PlasmaArterial </ci>
              </apply>
              <ci> Compartment_32 </ci>
            </apply>
            <cn> 1000000 </cn>
          </apply>
        </math>
      </assignmentRule>
      <assignmentRule variable="Lung">
        <math xmlns="http://www.w3.org/1998/Math/MathML">
          <apply>
            <times/>
            <ci> ModelValue_63 </ci>
            <cn> 0.0076 </cn>
          </apply>
        </math>
      </assignmentRule>
      <assignmentRule variable="mgLung">
        <math xmlns="http://www.w3.org/1998/Math/MathML">
          <apply>
            <divide/>
            <apply>
              <times/>
              <cn> 129.16 </cn>
              <apply>
                <divide/>
                <ci> mLung </ci>
                <ci> Lung </ci>
              </apply>
              <ci> Compartment_33 </ci>
            </apply>
            <cn> 1000000 </cn>
          </apply>
        </math>
      </assignmentRule>
      <assignmentRule variable="PortalVein">
        <math xmlns="http://www.w3.org/1998/Math/MathML">
          <apply>
            <times/>
            <ci> ModelValue_63 </ci>
            <cn> 0.0028 </cn>
          </apply>
        </math>
      </assignmentRule>
      <assignmentRule variable="mgPortalVein">
        <math xmlns="http://www.w3.org/1998/Math/MathML">
          <apply>
            <divide/>
            <apply>
              <times/>
              <cn> 129.16 </cn>
              <apply>
                <divide/>
                <ci> mPortalVein </ci>
                <ci> PortalVein </ci>
              </apply>
              <ci> Compartment_34 </ci>
            </apply>
            <cn> 1000000 </cn>
          </apply>
        </math>
      </assignmentRule>
      <assignmentRule variable="Enterocytes">
        <math xmlns="http://www.w3.org/1998/Math/MathML">
          <apply>
            <times/>
            <ci> ModelValue_63 </ci>
            <cn> 0.0012 </cn>
          </apply>
        </math>
      </assignmentRule>
      <assignmentRule variable="mgEnterocytes">
        <math xmlns="http://www.w3.org/1998/Math/MathML">
          <apply>
            <divide/>
            <apply>
              <times/>
              <cn> 129.16 </cn>
              <apply>
                <divide/>
                <ci> mEnterocytes </ci>
                <ci> Enterocytes </ci>
              </apply>
              <ci> Compartment_36 </ci>
            </apply>
            <cn> 1000000 </cn>
          </apply>
        </math>
      </assignmentRule>
      <assignmentRule variable="KidneyTissue">
        <math xmlns="http://www.w3.org/1998/Math/MathML">
          <apply>
            <times/>
            <ci> ModelValue_63 </ci>
            <cn> 0.00146 </cn>
          </apply>
        </math>
      </assignmentRule>
      <assignmentRule variable="mgKidneyTissues">
        <math xmlns="http://www.w3.org/1998/Math/MathML">
          <apply>
            <divide/>
            <apply>
              <times/>
              <cn> 129.16 </cn>
              <ci> Compartment_37 </ci>
              <apply>
                <divide/>
                <ci> mKidneyTissue </ci>
                <ci> KidneyTissue </ci>
              </apply>
            </apply>
            <cn> 1000000 </cn>
          </apply>
        </math>
      </assignmentRule>
      <assignmentRule variable="IntestineVascular">
        <math xmlns="http://www.w3.org/1998/Math/MathML">
          <apply>
            <times/>
            <ci> ModelValue_63 </ci>
            <cn> 0.009 </cn>
          </apply>
        </math>
      </assignmentRule>
      <assignmentRule variable="mIntestineTotal">
        <math xmlns="http://www.w3.org/1998/Math/MathML">
          <apply>
            <divide/>
            <apply>
              <plus/>
              <apply>
                <times/>
                <apply>
                  <divide/>
                  <ci> mEnterocytes </ci>
                  <ci> Enterocytes </ci>
                </apply>
                <ci> Compartment_36 </ci>
              </apply>
              <apply>
                <times/>
                <ci> Compartment_38 </ci>
                <apply>
                  <divide/>
                  <ci> mIntestineVascular </ci>
                  <ci> IntestineVascular </ci>
                </apply>
              </apply>
            </apply>
            <apply>
              <plus/>
              <ci> Compartment_36 </ci>
              <ci> Compartment_38 </ci>
            </apply>
          </apply>
        </math>
      </assignmentRule>
      <assignmentRule variable="RBC">
        <math xmlns="http://www.w3.org/1998/Math/MathML">
          <apply>
            <times/>
            <ci> ModelValue_63 </ci>
            <cn> 0.0314 </cn>
          </apply>
        </math>
      </assignmentRule>
      <assignmentRule variable="mgRBC">
        <math xmlns="http://www.w3.org/1998/Math/MathML">
          <apply>
            <divide/>
            <apply>
              <times/>
              <cn> 129.16 </cn>
              <apply>
                <divide/>
                <ci> mRBC </ci>
                <ci> RBC </ci>
              </apply>
              <ci> Compartment_40 </ci>
            </apply>
            <cn> 1000000 </cn>
          </apply>
        </math>
      </assignmentRule>
      <assignmentRule variable="KidneyTubular">
        <math xmlns="http://www.w3.org/1998/Math/MathML">
          <apply>
            <times/>
            <ci> ModelValue_63 </ci>
            <cn> 0.00146 </cn>
          </apply>
        </math>
      </assignmentRule>
      <assignmentRule variable="mgKidneyTubular">
        <math xmlns="http://www.w3.org/1998/Math/MathML">
          <apply>
            <divide/>
            <apply>
              <times/>
              <cn> 129.16 </cn>
              <ci> Compartment_41 </ci>
              <apply>
                <divide/>
                <ci> mKidneyTubular </ci>
                <ci> KidneyTubular </ci>
              </apply>
            </apply>
            <cn> 1000000 </cn>
          </apply>
        </math>
      </assignmentRule>
      <assignmentRule variable="mgKidneyTotal">
        <math xmlns="http://www.w3.org/1998/Math/MathML">
          <apply>
            <plus/>
            <ci> mgKidneyTubular </ci>
            <ci> mgKidneyPlasma </ci>
            <ci> mgKidneyTissues </ci>
          </apply>
        </math>
      </assignmentRule>
      <assignmentRule variable="mKidneyTotal">
        <math xmlns="http://www.w3.org/1998/Math/MathML">
          <apply>
            <divide/>
            <apply>
              <plus/>
              <apply>
                <times/>
                <ci> Compartment_23 </ci>
                <apply>
                  <divide/>
                  <ci> mKidneyPlasma </ci>
                  <ci> KidneyPlasma </ci>
                </apply>
              </apply>
              <apply>
                <times/>
                <ci> Compartment_37 </ci>
                <apply>
                  <divide/>
                  <ci> mKidneyTissue </ci>
                  <ci> KidneyTissue </ci>
                </apply>
              </apply>
              <apply>
                <times/>
                <ci> Compartment_41 </ci>
                <apply>
                  <divide/>
                  <ci> mKidneyTubular </ci>
                  <ci> KidneyTubular </ci>
                </apply>
              </apply>
            </apply>
            <apply>
              <plus/>
              <ci> Compartment_23 </ci>
              <ci> Compartment_37 </ci>
              <ci> Compartment_41 </ci>
            </apply>
          </apply>
        </math>
      </assignmentRule>
      <assignmentRule variable="QBrain">
        <math xmlns="http://www.w3.org/1998/Math/MathML">
          <apply>
            <times/>
            <ci> ModelValue_64 </ci>
            <cn> 0.114 </cn>
          </apply>
        </math>
      </assignmentRule>
      <assignmentRule variable="QHeart">
        <math xmlns="http://www.w3.org/1998/Math/MathML">
          <apply>
            <times/>
            <ci> ModelValue_64 </ci>
            <cn> 0.04 </cn>
          </apply>
        </math>
      </assignmentRule>
      <assignmentRule variable="mgRemainder">
        <math xmlns="http://www.w3.org/1998/Math/MathML">
          <apply>
            <divide/>
            <apply>
              <times/>
              <cn> 129.16 </cn>
              <apply>
                <divide/>
                <ci> mRemainder </ci>
                <ci> Remainder </ci>
              </apply>
              <ci> Compartment_24 </ci>
            </apply>
            <cn> 1000000 </cn>
          </apply>
        </math>
      </assignmentRule>
      <assignmentRule variable="mgIntestineVascular">
        <math xmlns="http://www.w3.org/1998/Math/MathML">
          <apply>
            <divide/>
            <apply>
              <times/>
              <cn> 129.16 </cn>
              <apply>
                <divide/>
                <ci> mIntestineVascular </ci>
                <ci> IntestineVascular </ci>
              </apply>
              <ci> Compartment_38 </ci>
            </apply>
            <cn> 1000000 </cn>
          </apply>
        </math>
      </assignmentRule>
      <assignmentRule variable="mgIntestineTotal">
        <math xmlns="http://www.w3.org/1998/Math/MathML">
          <apply>
            <plus/>
            <ci> mgIntestineVascular </ci>
            <ci> mgEnterocytes </ci>
          </apply>
        </math>
      </assignmentRule>
      <assignmentRule variable="_03_2__IntestineLumen____Enterocytes__PMAT_OCT3__Vf">
        <math xmlns="http://www.w3.org/1998/Math/MathML">
          <apply>
            <times/>
            <ci> ModelValue_117 </ci>
            <ci> ModelValue_123 </ci>
            <cn> 1271 </cn>
          </apply>
        </math>
      </assignmentRule>
      <assignmentRule variable="_03_3__Enterocytes____IntestineVascular__OCT1__Vmax">
        <math xmlns="http://www.w3.org/1998/Math/MathML">
          <apply>
            <times/>
            <ci> ModelValue_117 </ci>
            <ci> ModelValue_123 </ci>
            <cn> 495 </cn>
          </apply>
        </math>
      </assignmentRule>
    </listOfRules>
    <listOfReactions>
      <reaction metaid="COPASI106" id="_03_5__IntestineVascular____PortalVein" name="03.5. IntestineVascular -&gt; PortalVein" reversible="false">
        <annotation>
          <COPASI xmlns="http://www.copasi.org/static/sbml">
            <rdf:RDF xmlns:dcterms="http://purl.org/dc/terms/" xmlns:rdf="http://www.w3.org/1999/02/22-rdf-syntax-ns#">
              <rdf:Description rdf:about="#COPASI106">
                <dcterms:created>
                  <rdf:Description>
                    <dcterms:W3CDTF>2019-10-29T19:07:58Z</dcterms:W3CDTF>
                  </rdf:Description>
                </dcterms:created>
              </rdf:Description>
            </rdf:RDF>
          </COPASI>
        </annotation>
        <listOfReactants>
          <speciesReference species="mIntestineVascular" stoichiometry="1"/>
        </listOfReactants>
        <listOfProducts>
          <speciesReference species="mPortalVein" stoichiometry="1"/>
        </listOfProducts>
        <kineticLaw>
          <math xmlns="http://www.w3.org/1998/Math/MathML">
            <apply>
              <ci> Flow_from_organ </ci>
              <ci> QIntestineVascular </ci>
              <apply>
                <divide/>
                <ci> mIntestineVascular </ci>
                <ci> IntestineVascular </ci>
              </apply>
              <ci> Ktp_IntestineVascular </ci>
            </apply>
          </math>
        </kineticLaw>
      </reaction>
      <reaction metaid="COPASI107" id="_06_3__Liver____PlasmaVenous" name="06.3. Liver -&gt; PlasmaVenous" reversible="false">
        <annotation>
          <COPASI xmlns="http://www.copasi.org/static/sbml">
            <rdf:RDF xmlns:dcterms="http://purl.org/dc/terms/" xmlns:rdf="http://www.w3.org/1999/02/22-rdf-syntax-ns#">
              <rdf:Description rdf:about="#COPASI107">
                <dcterms:created>
                  <rdf:Description>
                    <dcterms:W3CDTF>2019-10-29T19:11:33Z</dcterms:W3CDTF>
                  </rdf:Description>
                </dcterms:created>
              </rdf:Description>
            </rdf:RDF>
          </COPASI>
        </annotation>
        <listOfReactants>
          <speciesReference species="mLiver" stoichiometry="1"/>
        </listOfReactants>
        <listOfProducts>
          <speciesReference species="mPlasmaVenous" stoichiometry="1"/>
        </listOfProducts>
        <kineticLaw>
          <math xmlns="http://www.w3.org/1998/Math/MathML">
            <apply>
              <ci> Flow_from_organ </ci>
              <ci> QLiverOut </ci>
              <apply>
                <divide/>
                <ci> mLiver </ci>
                <ci> Liver </ci>
              </apply>
              <ci> Ktp_Liver </ci>
            </apply>
          </math>
        </kineticLaw>
      </reaction>
      <reaction metaid="COPASI108" id="_13_2__KidneyPlasma____PlasmaVenous" name="13.2. KidneyPlasma -&gt; PlasmaVenous" reversible="false">
        <annotation>
          <COPASI xmlns="http://www.copasi.org/static/sbml">
            <rdf:RDF xmlns:dcterms="http://purl.org/dc/terms/" xmlns:rdf="http://www.w3.org/1999/02/22-rdf-syntax-ns#">
              <rdf:Description rdf:about="#COPASI108">
                <dcterms:created>
                  <rdf:Description>
                    <dcterms:W3CDTF>2019-10-30T00:09:51Z</dcterms:W3CDTF>
                  </rdf:Description>
                </dcterms:created>
              </rdf:Description>
            </rdf:RDF>
          </COPASI>
        </annotation>
        <listOfReactants>
          <speciesReference species="mKidneyPlasma" stoichiometry="1"/>
        </listOfReactants>
        <listOfProducts>
          <speciesReference species="mPlasmaVenous" stoichiometry="1"/>
        </listOfProducts>
        <kineticLaw>
          <math xmlns="http://www.w3.org/1998/Math/MathML">
            <apply>
              <ci> Flow_from_organ </ci>
              <ci> QKidney </ci>
              <apply>
                <divide/>
                <ci> mKidneyPlasma </ci>
                <ci> KidneyPlasma </ci>
              </apply>
              <ci> Ktp_Kidney </ci>
            </apply>
          </math>
        </kineticLaw>
      </reaction>
      <reaction metaid="COPASI109" id="_09_2__Muscle____PlasmaVenous" name="09.2. Muscle -&gt; PlasmaVenous" reversible="false">
        <annotation>
          <COPASI xmlns="http://www.copasi.org/static/sbml">
            <rdf:RDF xmlns:dcterms="http://purl.org/dc/terms/" xmlns:rdf="http://www.w3.org/1999/02/22-rdf-syntax-ns#">
              <rdf:Description rdf:about="#COPASI109">
                <dcterms:created>
                  <rdf:Description>
                    <dcterms:W3CDTF>2019-10-30T00:13:00Z</dcterms:W3CDTF>
                  </rdf:Description>
                </dcterms:created>
              </rdf:Description>
            </rdf:RDF>
          </COPASI>
        </annotation>
        <listOfReactants>
          <speciesReference species="mMuscle" stoichiometry="1"/>
        </listOfReactants>
        <listOfProducts>
          <speciesReference species="mPlasmaVenous" stoichiometry="1"/>
        </listOfProducts>
        <kineticLaw>
          <math xmlns="http://www.w3.org/1998/Math/MathML">
            <apply>
              <ci> Flow_from_organ </ci>
              <ci> QMuscle </ci>
              <apply>
                <divide/>
                <ci> mMuscle </ci>
                <ci> Muscle </ci>
              </apply>
              <ci> Ktp_Muscle </ci>
            </apply>
          </math>
        </kineticLaw>
      </reaction>
      <reaction metaid="COPASI110" id="_12_2__Remainder____PlasmaVenous" name="12.2. Remainder -&gt; PlasmaVenous" reversible="false">
        <annotation>
          <COPASI xmlns="http://www.copasi.org/static/sbml">
            <rdf:RDF xmlns:dcterms="http://purl.org/dc/terms/" xmlns:rdf="http://www.w3.org/1999/02/22-rdf-syntax-ns#">
              <rdf:Description rdf:about="#COPASI110">
                <dcterms:created>
                  <rdf:Description>
                    <dcterms:W3CDTF>2019-10-30T00:17:33Z</dcterms:W3CDTF>
                  </rdf:Description>
                </dcterms:created>
              </rdf:Description>
            </rdf:RDF>
          </COPASI>
        </annotation>
        <listOfReactants>
          <speciesReference species="mRemainder" stoichiometry="1"/>
        </listOfReactants>
        <listOfProducts>
          <speciesReference species="mPlasmaVenous" stoichiometry="1"/>
        </listOfProducts>
        <kineticLaw>
          <math xmlns="http://www.w3.org/1998/Math/MathML">
            <apply>
              <ci> Flow_from_organ </ci>
              <ci> QRemainder </ci>
              <apply>
                <divide/>
                <ci> mRemainder </ci>
                <ci> Remainder </ci>
              </apply>
              <ci> Ktp_Remainder </ci>
            </apply>
          </math>
        </kineticLaw>
      </reaction>
      <reaction metaid="COPASI111" id="_02__IntestineLumen____Feces" name="02. IntestineLumen -&gt; Feces" reversible="false">
        <annotation>
          <COPASI xmlns="http://www.copasi.org/static/sbml">
            <rdf:RDF xmlns:dcterms="http://purl.org/dc/terms/" xmlns:rdf="http://www.w3.org/1999/02/22-rdf-syntax-ns#">
              <rdf:Description rdf:about="#COPASI111">
                <dcterms:created>
                  <rdf:Description>
                    <dcterms:W3CDTF>2019-11-12T06:57:39Z</dcterms:W3CDTF>
                  </rdf:Description>
                </dcterms:created>
              </rdf:Description>
            </rdf:RDF>
          </COPASI>
        </annotation>
        <listOfReactants>
          <speciesReference species="mIntestineLumen" stoichiometry="1"/>
        </listOfReactants>
        <listOfProducts>
          <speciesReference species="mFeces" stoichiometry="1"/>
        </listOfProducts>
        <kineticLaw>
          <math xmlns="http://www.w3.org/1998/Math/MathML">
            <apply>
              <times/>
              <ci> k1 </ci>
              <apply>
                <divide/>
                <ci> mIntestineLumen </ci>
                <ci> IntestineLumen </ci>
              </apply>
            </apply>
          </math>
          <listOfParameters>
            <parameter id="k1" name="k1" value="650"/>
          </listOfParameters>
        </kineticLaw>
      </reaction>
      <reaction metaid="COPASI112" id="_13_1__PlasmaArterial____KidneyPlasma" name="13.1. PlasmaArterial -&gt; KidneyPlasma" reversible="false">
        <annotation>
          <COPASI xmlns="http://www.copasi.org/static/sbml">
            <rdf:RDF xmlns:dcterms="http://purl.org/dc/terms/" xmlns:rdf="http://www.w3.org/1999/02/22-rdf-syntax-ns#">
              <rdf:Description rdf:about="#COPASI112">
                <dcterms:created>
                  <rdf:Description>
                    <dcterms:W3CDTF>2019-12-06T10:23:10Z</dcterms:W3CDTF>
                  </rdf:Description>
                </dcterms:created>
              </rdf:Description>
            </rdf:RDF>
          </COPASI>
        </annotation>
        <listOfReactants>
          <speciesReference species="mPlasmaArterial" stoichiometry="1"/>
        </listOfReactants>
        <listOfProducts>
          <speciesReference species="mKidneyPlasma" stoichiometry="1"/>
        </listOfProducts>
        <kineticLaw>
          <math xmlns="http://www.w3.org/1998/Math/MathML">
            <apply>
              <ci> Flow </ci>
              <ci> QKidney </ci>
              <apply>
                <divide/>
                <ci> mPlasmaArterial </ci>
                <ci> PlasmaArterial </ci>
              </apply>
            </apply>
          </math>
        </kineticLaw>
      </reaction>
      <reaction metaid="COPASI113" id="_09_1__PlasmaArterial____Muscle" name="09.1. PlasmaArterial -&gt; Muscle" reversible="false">
        <annotation>
          <COPASI xmlns="http://www.copasi.org/static/sbml">
            <rdf:RDF xmlns:dcterms="http://purl.org/dc/terms/" xmlns:rdf="http://www.w3.org/1999/02/22-rdf-syntax-ns#">
              <rdf:Description rdf:about="#COPASI113">
                <dcterms:created>
                  <rdf:Description>
                    <dcterms:W3CDTF>2019-12-06T10:24:18Z</dcterms:W3CDTF>
                  </rdf:Description>
                </dcterms:created>
              </rdf:Description>
            </rdf:RDF>
          </COPASI>
        </annotation>
        <listOfReactants>
          <speciesReference species="mPlasmaArterial" stoichiometry="1"/>
        </listOfReactants>
        <listOfProducts>
          <speciesReference species="mMuscle" stoichiometry="1"/>
        </listOfProducts>
        <kineticLaw>
          <math xmlns="http://www.w3.org/1998/Math/MathML">
            <apply>
              <ci> Flow </ci>
              <ci> QMuscle </ci>
              <apply>
                <divide/>
                <ci> mPlasmaArterial </ci>
                <ci> PlasmaArterial </ci>
              </apply>
            </apply>
          </math>
        </kineticLaw>
      </reaction>
      <reaction metaid="COPASI114" id="_12_1__PlasmaArterial____Remainder" name="12.1. PlasmaArterial -&gt; Remainder" reversible="false">
        <annotation>
          <COPASI xmlns="http://www.copasi.org/static/sbml">
            <rdf:RDF xmlns:dcterms="http://purl.org/dc/terms/" xmlns:rdf="http://www.w3.org/1999/02/22-rdf-syntax-ns#">
              <rdf:Description rdf:about="#COPASI114">
                <dcterms:created>
                  <rdf:Description>
                    <dcterms:W3CDTF>2019-12-06T10:25:19Z</dcterms:W3CDTF>
                  </rdf:Description>
                </dcterms:created>
              </rdf:Description>
            </rdf:RDF>
          </COPASI>
        </annotation>
        <listOfReactants>
          <speciesReference species="mPlasmaArterial" stoichiometry="1"/>
        </listOfReactants>
        <listOfProducts>
          <speciesReference species="mRemainder" stoichiometry="1"/>
        </listOfProducts>
        <kineticLaw>
          <math xmlns="http://www.w3.org/1998/Math/MathML">
            <apply>
              <ci> Flow </ci>
              <ci> QRemainder </ci>
              <apply>
                <divide/>
                <ci> mPlasmaArterial </ci>
                <ci> PlasmaArterial </ci>
              </apply>
            </apply>
          </math>
        </kineticLaw>
      </reaction>
      <reaction metaid="COPASI115" id="_13_3__PlasmaArterial____KidneyTubular" name="13.3. PlasmaArterial -&gt; KidneyTubular" reversible="false">
        <annotation>
          <COPASI xmlns="http://www.copasi.org/static/sbml">
            <rdf:RDF xmlns:dcterms="http://purl.org/dc/terms/" xmlns:rdf="http://www.w3.org/1999/02/22-rdf-syntax-ns#">
              <rdf:Description rdf:about="#COPASI115">
                <dcterms:created>
                  <rdf:Description>
                    <dcterms:W3CDTF>2020-01-20T14:19:10Z</dcterms:W3CDTF>
                  </rdf:Description>
                </dcterms:created>
              </rdf:Description>
            </rdf:RDF>
          </COPASI>
        </annotation>
        <listOfReactants>
          <speciesReference species="mKidneyPlasma" stoichiometry="1"/>
        </listOfReactants>
        <listOfProducts>
          <speciesReference species="mKidneyTubular" stoichiometry="1"/>
        </listOfProducts>
        <kineticLaw>
          <math xmlns="http://www.w3.org/1998/Math/MathML">
            <apply>
              <ci> Glomerular </ci>
              <ci> mArterialPlasma__kidney </ci>
              <ci> Qgfr </ci>
            </apply>
          </math>
        </kineticLaw>
      </reaction>
      <reaction metaid="COPASI116" id="_06_2__PortalVein____Liver" name="06.2. PortalVein -&gt; Liver" reversible="false">
        <annotation>
          <COPASI xmlns="http://www.copasi.org/static/sbml">
            <rdf:RDF xmlns:dcterms="http://purl.org/dc/terms/" xmlns:rdf="http://www.w3.org/1999/02/22-rdf-syntax-ns#">
              <rdf:Description rdf:about="#COPASI116">
                <dcterms:created>
                  <rdf:Description>
                    <dcterms:W3CDTF>2020-01-23T13:01:04Z</dcterms:W3CDTF>
                  </rdf:Description>
                </dcterms:created>
              </rdf:Description>
            </rdf:RDF>
          </COPASI>
        </annotation>
        <listOfReactants>
          <speciesReference species="mPortalVein" stoichiometry="1"/>
        </listOfReactants>
        <listOfProducts>
          <speciesReference species="mLiver" stoichiometry="1"/>
        </listOfProducts>
        <kineticLaw>
          <math xmlns="http://www.w3.org/1998/Math/MathML">
            <apply>
              <ci> Flow </ci>
              <ci> QPortalVeinOut </ci>
              <apply>
                <divide/>
                <ci> mPortalVein </ci>
                <ci> PortalVein </ci>
              </apply>
            </apply>
          </math>
        </kineticLaw>
      </reaction>
      <reaction metaid="COPASI117" id="_05_1__PlasmaArterial____Stomach" name="05.1. PlasmaArterial -&gt; Stomach" reversible="false">
        <annotation>
          <COPASI xmlns="http://www.copasi.org/static/sbml">
            <rdf:RDF xmlns:dcterms="http://purl.org/dc/terms/" xmlns:rdf="http://www.w3.org/1999/02/22-rdf-syntax-ns#">
              <rdf:Description rdf:about="#COPASI117">
                <dcterms:created>
                  <rdf:Description>
                    <dcterms:W3CDTF>2020-01-24T10:40:24Z</dcterms:W3CDTF>
                  </rdf:Description>
                </dcterms:created>
              </rdf:Description>
            </rdf:RDF>
          </COPASI>
        </annotation>
        <listOfReactants>
          <speciesReference species="mPlasmaArterial" stoichiometry="1"/>
        </listOfReactants>
        <listOfProducts>
          <speciesReference species="mStomach" stoichiometry="1"/>
        </listOfProducts>
        <kineticLaw>
          <math xmlns="http://www.w3.org/1998/Math/MathML">
            <apply>
              <ci> Flow </ci>
              <ci> QStomach </ci>
              <apply>
                <divide/>
                <ci> mPlasmaArterial </ci>
                <ci> PlasmaArterial </ci>
              </apply>
            </apply>
          </math>
        </kineticLaw>
      </reaction>
      <reaction metaid="COPASI118" id="_05_2__Stomach____PortalVein" name="05.2. Stomach -&gt; PortalVein" reversible="false">
        <annotation>
          <COPASI xmlns="http://www.copasi.org/static/sbml">
            <rdf:RDF xmlns:dcterms="http://purl.org/dc/terms/" xmlns:rdf="http://www.w3.org/1999/02/22-rdf-syntax-ns#">
              <rdf:Description rdf:about="#COPASI118">
                <dcterms:created>
                  <rdf:Description>
                    <dcterms:W3CDTF>2020-01-24T10:40:24Z</dcterms:W3CDTF>
                  </rdf:Description>
                </dcterms:created>
              </rdf:Description>
            </rdf:RDF>
          </COPASI>
        </annotation>
        <listOfReactants>
          <speciesReference species="mStomach" stoichiometry="1"/>
        </listOfReactants>
        <listOfProducts>
          <speciesReference species="mPortalVein" stoichiometry="1"/>
        </listOfProducts>
        <kineticLaw>
          <math xmlns="http://www.w3.org/1998/Math/MathML">
            <apply>
              <ci> Flow_from_organ </ci>
              <ci> QStomach </ci>
              <apply>
                <divide/>
                <ci> mStomach </ci>
                <ci> Stomach </ci>
              </apply>
              <ci> Ktp_Stomach </ci>
            </apply>
          </math>
        </kineticLaw>
      </reaction>
      <reaction metaid="COPASI119" id="_04__PlasmaArterial____PortalVein" name="04. PlasmaArterial -&gt; PortalVein" reversible="false">
        <annotation>
          <COPASI xmlns="http://www.copasi.org/static/sbml">
            <rdf:RDF xmlns:dcterms="http://purl.org/dc/terms/" xmlns:rdf="http://www.w3.org/1999/02/22-rdf-syntax-ns#">
              <rdf:Description rdf:about="#COPASI119">
                <dcterms:created>
                  <rdf:Description>
                    <dcterms:W3CDTF>2020-01-28T14:15:52Z</dcterms:W3CDTF>
                  </rdf:Description>
                </dcterms:created>
              </rdf:Description>
            </rdf:RDF>
          </COPASI>
        </annotation>
        <listOfReactants>
          <speciesReference species="mPlasmaArterial" stoichiometry="1"/>
        </listOfReactants>
        <listOfProducts>
          <speciesReference species="mPortalVein" stoichiometry="1"/>
        </listOfProducts>
        <kineticLaw>
          <math xmlns="http://www.w3.org/1998/Math/MathML">
            <apply>
              <ci> Flow </ci>
              <ci> QPortalVein </ci>
              <apply>
                <divide/>
                <ci> mPlasmaArterial </ci>
                <ci> PlasmaArterial </ci>
              </apply>
            </apply>
          </math>
        </kineticLaw>
      </reaction>
      <reaction metaid="COPASI120" id="_03_1__PlasmaArterial____IntestineVascular" name="03.1. PlasmaArterial -&gt; IntestineVascular" reversible="false">
        <annotation>
          <COPASI xmlns="http://www.copasi.org/static/sbml">
            <rdf:RDF xmlns:dcterms="http://purl.org/dc/terms/" xmlns:rdf="http://www.w3.org/1999/02/22-rdf-syntax-ns#">
              <rdf:Description rdf:about="#COPASI120">
                <dcterms:created>
                  <rdf:Description>
                    <dcterms:W3CDTF>2020-01-28T14:18:29Z</dcterms:W3CDTF>
                  </rdf:Description>
                </dcterms:created>
              </rdf:Description>
            </rdf:RDF>
          </COPASI>
        </annotation>
        <listOfReactants>
          <speciesReference species="mPlasmaArterial" stoichiometry="1"/>
        </listOfReactants>
        <listOfProducts>
          <speciesReference species="mIntestineVascular" stoichiometry="1"/>
        </listOfProducts>
        <kineticLaw>
          <math xmlns="http://www.w3.org/1998/Math/MathML">
            <apply>
              <ci> Flow </ci>
              <ci> QIntestineVascular </ci>
              <apply>
                <divide/>
                <ci> mPlasmaArterial </ci>
                <ci> PlasmaArterial </ci>
              </apply>
            </apply>
          </math>
        </kineticLaw>
      </reaction>
      <reaction metaid="COPASI121" id="_06_1__PlasmaArterial____Liver" name="06.1. PlasmaArterial -&gt; Liver" reversible="false">
        <annotation>
          <COPASI xmlns="http://www.copasi.org/static/sbml">
            <rdf:RDF xmlns:dcterms="http://purl.org/dc/terms/" xmlns:rdf="http://www.w3.org/1999/02/22-rdf-syntax-ns#">
              <rdf:Description rdf:about="#COPASI121">
                <dcterms:created>
                  <rdf:Description>
                    <dcterms:W3CDTF>2020-01-23T13:01:04Z</dcterms:W3CDTF>
                  </rdf:Description>
                </dcterms:created>
              </rdf:Description>
            </rdf:RDF>
          </COPASI>
        </annotation>
        <listOfReactants>
          <speciesReference species="mPlasmaArterial" stoichiometry="1"/>
        </listOfReactants>
        <listOfProducts>
          <speciesReference species="mLiver" stoichiometry="1"/>
        </listOfProducts>
        <kineticLaw>
          <math xmlns="http://www.w3.org/1998/Math/MathML">
            <apply>
              <ci> Flow </ci>
              <ci> QLiverArtery </ci>
              <apply>
                <divide/>
                <ci> mPlasmaArterial </ci>
                <ci> PlasmaArterial </ci>
              </apply>
            </apply>
          </math>
        </kineticLaw>
      </reaction>
      <reaction metaid="COPASI122" id="_03_2__IntestineLumen____Enterocytes__PMAT_OCT3" name="03.2. IntestineLumen -&gt; Enterocytes (PMAT OCT3)" reversible="false">
        <annotation>
          <COPASI xmlns="http://www.copasi.org/static/sbml">
            <rdf:RDF xmlns:dcterms="http://purl.org/dc/terms/" xmlns:rdf="http://www.w3.org/1999/02/22-rdf-syntax-ns#">
              <rdf:Description rdf:about="#COPASI122">
                <dcterms:created>
                  <rdf:Description>
                    <dcterms:W3CDTF>2020-03-02T17:45:12Z</dcterms:W3CDTF>
                  </rdf:Description>
                </dcterms:created>
              </rdf:Description>
            </rdf:RDF>
          </COPASI>
        </annotation>
        <listOfReactants>
          <speciesReference species="mIntestineLumen" stoichiometry="1"/>
        </listOfReactants>
        <listOfProducts>
          <speciesReference species="mEnterocytes" stoichiometry="1"/>
        </listOfProducts>
        <kineticLaw>
          <math xmlns="http://www.w3.org/1998/Math/MathML">
            <apply>
              <ci> Henri_Michaelis_Menten__irreversible </ci>
              <apply>
                <divide/>
                <ci> mIntestineLumen </ci>
                <ci> IntestineLumen </ci>
              </apply>
              <ci> Km </ci>
              <ci> _03_2__IntestineLumen____Enterocytes__PMAT_OCT3__Vf </ci>
            </apply>
          </math>
          <listOfParameters>
            <parameter id="Km" name="Km" value="900"/>
          </listOfParameters>
        </kineticLaw>
      </reaction>
      <reaction metaid="COPASI123" id="_03_4__IntestineLumen____IntestineVascular__Saturable_0" name="03.4. IntestineLumen -&gt; IntestineVascular (Saturable)" reversible="false">
        <annotation>
          <COPASI xmlns="http://www.copasi.org/static/sbml">
            <rdf:RDF xmlns:dcterms="http://purl.org/dc/terms/" xmlns:rdf="http://www.w3.org/1999/02/22-rdf-syntax-ns#">
              <rdf:Description rdf:about="#COPASI123">
                <dcterms:created>
                  <rdf:Description>
                    <dcterms:W3CDTF>2020-03-02T19:14:30Z</dcterms:W3CDTF>
                  </rdf:Description>
                </dcterms:created>
              </rdf:Description>
            </rdf:RDF>
          </COPASI>
        </annotation>
        <listOfReactants>
          <speciesReference species="mIntestineLumen" stoichiometry="1"/>
        </listOfReactants>
        <listOfProducts>
          <speciesReference species="mIntestineVascular" stoichiometry="1"/>
        </listOfProducts>
        <kineticLaw>
          <math xmlns="http://www.w3.org/1998/Math/MathML">
            <apply>
              <ci> Henri_Michaelis_Menten__irreversible </ci>
              <apply>
                <divide/>
                <ci> mIntestineLumen </ci>
                <ci> IntestineLumen </ci>
              </apply>
              <ci> Km </ci>
              <ci> _03_4__IntestineLumen____IntestineVascular__Saturable </ci>
            </apply>
          </math>
          <listOfParameters>
            <parameter id="Km" name="Km" value="60"/>
          </listOfParameters>
        </kineticLaw>
      </reaction>
      <reaction metaid="COPASI124" id="_03_3__Enterocytes____IntestineVascular__OCT1" name="03.3. Enterocytes -&gt; IntestineVascular (OCT1)" reversible="false">
        <annotation>
          <COPASI xmlns="http://www.copasi.org/static/sbml">
            <rdf:RDF xmlns:dcterms="http://purl.org/dc/terms/" xmlns:rdf="http://www.w3.org/1999/02/22-rdf-syntax-ns#">
              <rdf:Description rdf:about="#COPASI124">
                <dcterms:created>
                  <rdf:Description>
                    <dcterms:W3CDTF>2020-03-17T14:36:39Z</dcterms:W3CDTF>
                  </rdf:Description>
                </dcterms:created>
              </rdf:Description>
            </rdf:RDF>
          </COPASI>
        </annotation>
        <listOfReactants>
          <speciesReference species="mEnterocytes" stoichiometry="1"/>
        </listOfReactants>
        <listOfProducts>
          <speciesReference species="mIntestineVascular" stoichiometry="1"/>
        </listOfProducts>
        <kineticLaw>
          <math xmlns="http://www.w3.org/1998/Math/MathML">
            <apply>
              <ci> Henri_Michaelis_Menten__irreversible </ci>
              <apply>
                <divide/>
                <ci> mEnterocytes </ci>
                <ci> Enterocytes </ci>
              </apply>
              <ci> Km </ci>
              <ci> _03_3__Enterocytes____IntestineVascular__OCT1__Vmax </ci>
            </apply>
          </math>
          <listOfParameters>
            <parameter id="Km" name="Km" value="12300"/>
          </listOfParameters>
        </kineticLaw>
      </reaction>
      <reaction metaid="COPASI125" id="_13_4__KidneyPlasma____KidneyTissue_0" name="13.4. KidneyPlasma -&gt; KidneyTissue" reversible="false">
        <annotation>
          <COPASI xmlns="http://www.copasi.org/static/sbml">
            <rdf:RDF xmlns:dcterms="http://purl.org/dc/terms/" xmlns:rdf="http://www.w3.org/1999/02/22-rdf-syntax-ns#">
              <rdf:Description rdf:about="#COPASI125">
                <dcterms:created>
                  <rdf:Description>
                    <dcterms:W3CDTF>2020-04-03T10:55:15Z</dcterms:W3CDTF>
                  </rdf:Description>
                </dcterms:created>
              </rdf:Description>
            </rdf:RDF>
          </COPASI>
        </annotation>
        <listOfReactants>
          <speciesReference species="mKidneyPlasma" stoichiometry="1"/>
        </listOfReactants>
        <listOfProducts>
          <speciesReference species="mKidneyTissue" stoichiometry="1"/>
        </listOfProducts>
        <kineticLaw>
          <math xmlns="http://www.w3.org/1998/Math/MathML">
            <apply>
              <ci> Henri_Michaelis_Menten__irreversible </ci>
              <apply>
                <divide/>
                <ci> mKidneyPlasma </ci>
                <ci> KidneyPlasma </ci>
              </apply>
              <ci> Km </ci>
              <ci> _13_4__KidneyPlasma____KidneyTissue </ci>
            </apply>
          </math>
          <listOfParameters>
            <parameter id="Km" name="Km" value="1380"/>
          </listOfParameters>
        </kineticLaw>
      </reaction>
      <reaction metaid="COPASI126" id="_13_5__KidneyTissue____KidneyTubular_0" name="13.5. KidneyTissue -&gt; KidneyTubular" reversible="false">
        <annotation>
          <COPASI xmlns="http://www.copasi.org/static/sbml">
            <rdf:RDF xmlns:dcterms="http://purl.org/dc/terms/" xmlns:rdf="http://www.w3.org/1999/02/22-rdf-syntax-ns#">
              <rdf:Description rdf:about="#COPASI126">
                <dcterms:created>
                  <rdf:Description>
                    <dcterms:W3CDTF>2020-04-03T10:58:07Z</dcterms:W3CDTF>
                  </rdf:Description>
                </dcterms:created>
              </rdf:Description>
            </rdf:RDF>
          </COPASI>
        </annotation>
        <listOfReactants>
          <speciesReference species="mKidneyTissue" stoichiometry="1"/>
        </listOfReactants>
        <listOfProducts>
          <speciesReference species="mKidneyTubular" stoichiometry="1"/>
        </listOfProducts>
        <kineticLaw>
          <math xmlns="http://www.w3.org/1998/Math/MathML">
            <apply>
              <ci> Henri_Michaelis_Menten__irreversible </ci>
              <apply>
                <divide/>
                <ci> mKidneyTissue </ci>
                <ci> KidneyTissue </ci>
              </apply>
              <ci> Km </ci>
              <ci> _13_5__KidneyTissue____KidneyTubular </ci>
            </apply>
          </math>
          <listOfParameters>
            <parameter id="Km" name="Km" value="230"/>
          </listOfParameters>
        </kineticLaw>
      </reaction>
      <reaction metaid="COPASI127" id="_01__StomachLumen_____IntestineLumen" name="01. StomachLumen  -&gt; IntestineLumen" reversible="false">
        <annotation>
          <COPASI xmlns="http://www.copasi.org/static/sbml">
            <rdf:RDF xmlns:dcterms="http://purl.org/dc/terms/" xmlns:rdf="http://www.w3.org/1999/02/22-rdf-syntax-ns#">
              <rdf:Description rdf:about="#COPASI127">
                <dcterms:created>
                  <rdf:Description>
                    <dcterms:W3CDTF>2020-04-29T09:10:16Z</dcterms:W3CDTF>
                  </rdf:Description>
                </dcterms:created>
              </rdf:Description>
            </rdf:RDF>
          </COPASI>
        </annotation>
        <listOfReactants>
          <speciesReference species="mStomachLumen" stoichiometry="1"/>
        </listOfReactants>
        <listOfProducts>
          <speciesReference species="mIntestineLumen" stoichiometry="1"/>
        </listOfProducts>
        <kineticLaw>
          <math xmlns="http://www.w3.org/1998/Math/MathML">
            <apply>
              <times/>
              <ci> k1 </ci>
              <apply>
                <divide/>
                <ci> mStomachLumen </ci>
                <ci> StomachLumen </ci>
              </apply>
            </apply>
          </math>
          <listOfParameters>
            <parameter id="k1" name="k1" value="350"/>
          </listOfParameters>
        </kineticLaw>
      </reaction>
      <reaction metaid="COPASI128" id="_07_2__Lung____PlasmaArterial" name="07.2. Lung -&gt; PlasmaArterial" reversible="false">
        <annotation>
          <COPASI xmlns="http://www.copasi.org/static/sbml">
            <rdf:RDF xmlns:dcterms="http://purl.org/dc/terms/" xmlns:rdf="http://www.w3.org/1999/02/22-rdf-syntax-ns#">
              <rdf:Description rdf:about="#COPASI128">
                <dcterms:created>
                  <rdf:Description>
                    <dcterms:W3CDTF>2020-05-15T09:51:50Z</dcterms:W3CDTF>
                  </rdf:Description>
                </dcterms:created>
              </rdf:Description>
            </rdf:RDF>
          </COPASI>
        </annotation>
        <listOfReactants>
          <speciesReference species="mLung" stoichiometry="1"/>
        </listOfReactants>
        <listOfProducts>
          <speciesReference species="mPlasmaArterial" stoichiometry="1"/>
        </listOfProducts>
        <kineticLaw>
          <math xmlns="http://www.w3.org/1998/Math/MathML">
            <apply>
              <ci> Flow_from_organ </ci>
              <ci> Cardiac_Output </ci>
              <apply>
                <divide/>
                <ci> mLung </ci>
                <ci> Lung </ci>
              </apply>
              <ci> Ktp_Lung </ci>
            </apply>
          </math>
        </kineticLaw>
      </reaction>
      <reaction metaid="COPASI129" id="_07_1__PlasmaVenous____Lung" name="07.1. PlasmaVenous -&gt; Lung" reversible="false">
        <annotation>
          <COPASI xmlns="http://www.copasi.org/static/sbml">
            <rdf:RDF xmlns:dcterms="http://purl.org/dc/terms/" xmlns:rdf="http://www.w3.org/1999/02/22-rdf-syntax-ns#">
              <rdf:Description rdf:about="#COPASI129">
                <dcterms:created>
                  <rdf:Description>
                    <dcterms:W3CDTF>2020-05-15T09:53:28Z</dcterms:W3CDTF>
                  </rdf:Description>
                </dcterms:created>
              </rdf:Description>
            </rdf:RDF>
          </COPASI>
        </annotation>
        <listOfReactants>
          <speciesReference species="mPlasmaVenous" stoichiometry="1"/>
        </listOfReactants>
        <listOfProducts>
          <speciesReference species="mLung" stoichiometry="1"/>
        </listOfProducts>
        <kineticLaw>
          <math xmlns="http://www.w3.org/1998/Math/MathML">
            <apply>
              <ci> Flow </ci>
              <ci> Cardiac_Output </ci>
              <apply>
                <divide/>
                <ci> mPlasmaVenous </ci>
                <ci> PlasmaVenous </ci>
              </apply>
            </apply>
          </math>
        </kineticLaw>
      </reaction>
      <reaction metaid="COPASI130" id="_08_2__Brain____PlasmaVenous" name="08.2. Brain -&gt; PlasmaVenous" reversible="false">
        <annotation>
          <COPASI xmlns="http://www.copasi.org/static/sbml">
            <rdf:RDF xmlns:dcterms="http://purl.org/dc/terms/" xmlns:rdf="http://www.w3.org/1999/02/22-rdf-syntax-ns#">
              <rdf:Description rdf:about="#COPASI130">
                <dcterms:created>
                  <rdf:Description>
                    <dcterms:W3CDTF>2020-05-15T09:54:38Z</dcterms:W3CDTF>
                  </rdf:Description>
                </dcterms:created>
              </rdf:Description>
            </rdf:RDF>
          </COPASI>
        </annotation>
        <listOfReactants>
          <speciesReference species="mBrain" stoichiometry="1"/>
        </listOfReactants>
        <listOfProducts>
          <speciesReference species="mPlasmaVenous" stoichiometry="1"/>
        </listOfProducts>
        <kineticLaw>
          <math xmlns="http://www.w3.org/1998/Math/MathML">
            <apply>
              <ci> Flow_from_organ </ci>
              <ci> QBrain </ci>
              <apply>
                <divide/>
                <ci> mBrain </ci>
                <ci> Brain </ci>
              </apply>
              <ci> Ktp_Brain </ci>
            </apply>
          </math>
        </kineticLaw>
      </reaction>
      <reaction metaid="COPASI131" id="_08_1__PlasmaArterial____Brain" name="08.1. PlasmaArterial -&gt; Brain" reversible="false">
        <annotation>
          <COPASI xmlns="http://www.copasi.org/static/sbml">
            <rdf:RDF xmlns:dcterms="http://purl.org/dc/terms/" xmlns:rdf="http://www.w3.org/1999/02/22-rdf-syntax-ns#">
              <rdf:Description rdf:about="#COPASI131">
                <dcterms:created>
                  <rdf:Description>
                    <dcterms:W3CDTF>2020-05-15T09:55:28Z</dcterms:W3CDTF>
                  </rdf:Description>
                </dcterms:created>
              </rdf:Description>
            </rdf:RDF>
          </COPASI>
        </annotation>
        <listOfReactants>
          <speciesReference species="mPlasmaArterial" stoichiometry="1"/>
        </listOfReactants>
        <listOfProducts>
          <speciesReference species="mBrain" stoichiometry="1"/>
        </listOfProducts>
        <kineticLaw>
          <math xmlns="http://www.w3.org/1998/Math/MathML">
            <apply>
              <ci> Flow </ci>
              <ci> QBrain </ci>
              <apply>
                <divide/>
                <ci> mPlasmaArterial </ci>
                <ci> PlasmaArterial </ci>
              </apply>
            </apply>
          </math>
        </kineticLaw>
      </reaction>
      <reaction metaid="COPASI132" id="_11_2__Heart____PlasmaVenous" name="11.2. Heart -&gt; PlasmaVenous" reversible="false">
        <annotation>
          <COPASI xmlns="http://www.copasi.org/static/sbml">
            <rdf:RDF xmlns:dcterms="http://purl.org/dc/terms/" xmlns:rdf="http://www.w3.org/1999/02/22-rdf-syntax-ns#">
              <rdf:Description rdf:about="#COPASI132">
                <dcterms:created>
                  <rdf:Description>
                    <dcterms:W3CDTF>2020-05-15T09:56:14Z</dcterms:W3CDTF>
                  </rdf:Description>
                </dcterms:created>
              </rdf:Description>
            </rdf:RDF>
          </COPASI>
        </annotation>
        <listOfReactants>
          <speciesReference species="mHeart" stoichiometry="1"/>
        </listOfReactants>
        <listOfProducts>
          <speciesReference species="mPlasmaVenous" stoichiometry="1"/>
        </listOfProducts>
        <kineticLaw>
          <math xmlns="http://www.w3.org/1998/Math/MathML">
            <apply>
              <ci> Flow_from_organ </ci>
              <ci> QHeart </ci>
              <apply>
                <divide/>
                <ci> mHeart </ci>
                <ci> Heart </ci>
              </apply>
              <ci> Ktp_Heart </ci>
            </apply>
          </math>
        </kineticLaw>
      </reaction>
      <reaction metaid="COPASI133" id="_11_1__PlasmaArterial____Heart" name="11.1. PlasmaArterial -&gt; Heart" reversible="false">
        <annotation>
          <COPASI xmlns="http://www.copasi.org/static/sbml">
            <rdf:RDF xmlns:dcterms="http://purl.org/dc/terms/" xmlns:rdf="http://www.w3.org/1999/02/22-rdf-syntax-ns#">
              <rdf:Description rdf:about="#COPASI133">
                <dcterms:created>
                  <rdf:Description>
                    <dcterms:W3CDTF>2020-05-15T09:57:09Z</dcterms:W3CDTF>
                  </rdf:Description>
                </dcterms:created>
              </rdf:Description>
            </rdf:RDF>
          </COPASI>
        </annotation>
        <listOfReactants>
          <speciesReference species="mPlasmaArterial" stoichiometry="1"/>
        </listOfReactants>
        <listOfProducts>
          <speciesReference species="mHeart" stoichiometry="1"/>
        </listOfProducts>
        <kineticLaw>
          <math xmlns="http://www.w3.org/1998/Math/MathML">
            <apply>
              <ci> Flow </ci>
              <ci> QHeart </ci>
              <apply>
                <divide/>
                <ci> mPlasmaArterial </ci>
                <ci> PlasmaArterial </ci>
              </apply>
            </apply>
          </math>
        </kineticLaw>
      </reaction>
      <reaction metaid="COPASI134" id="_10_2__Adipose____PlasmaVenous" name="10.2. Adipose -&gt; PlasmaVenous" reversible="false">
        <annotation>
          <COPASI xmlns="http://www.copasi.org/static/sbml">
            <rdf:RDF xmlns:dcterms="http://purl.org/dc/terms/" xmlns:rdf="http://www.w3.org/1999/02/22-rdf-syntax-ns#">
              <rdf:Description rdf:about="#COPASI134">
                <dcterms:created>
                  <rdf:Description>
                    <dcterms:W3CDTF>2020-05-15T09:57:53Z</dcterms:W3CDTF>
                  </rdf:Description>
                </dcterms:created>
              </rdf:Description>
            </rdf:RDF>
          </COPASI>
        </annotation>
        <listOfReactants>
          <speciesReference species="mAdipose" stoichiometry="1"/>
        </listOfReactants>
        <listOfProducts>
          <speciesReference species="mPlasmaVenous" stoichiometry="1"/>
        </listOfProducts>
        <kineticLaw>
          <math xmlns="http://www.w3.org/1998/Math/MathML">
            <apply>
              <ci> Flow_from_organ </ci>
              <ci> QAdipose </ci>
              <apply>
                <divide/>
                <ci> mAdipose </ci>
                <ci> Adipose </ci>
              </apply>
              <ci> Ktp_Adipose </ci>
            </apply>
          </math>
        </kineticLaw>
      </reaction>
      <reaction metaid="COPASI135" id="_10_1__PlasmaArterial____Adipose" name="10.1. PlasmaArterial -&gt; Adipose" reversible="false">
        <annotation>
          <COPASI xmlns="http://www.copasi.org/static/sbml">
            <rdf:RDF xmlns:dcterms="http://purl.org/dc/terms/" xmlns:rdf="http://www.w3.org/1999/02/22-rdf-syntax-ns#">
              <rdf:Description rdf:about="#COPASI135">
                <dcterms:created>
                  <rdf:Description>
                    <dcterms:W3CDTF>2020-05-15T09:58:45Z</dcterms:W3CDTF>
                  </rdf:Description>
                </dcterms:created>
              </rdf:Description>
            </rdf:RDF>
          </COPASI>
        </annotation>
        <listOfReactants>
          <speciesReference species="mPlasmaArterial" stoichiometry="1"/>
        </listOfReactants>
        <listOfProducts>
          <speciesReference species="mAdipose" stoichiometry="1"/>
        </listOfProducts>
        <kineticLaw>
          <math xmlns="http://www.w3.org/1998/Math/MathML">
            <apply>
              <ci> Flow </ci>
              <ci> QAdipose </ci>
              <apply>
                <divide/>
                <ci> mPlasmaArterial </ci>
                <ci> PlasmaArterial </ci>
              </apply>
            </apply>
          </math>
        </kineticLaw>
      </reaction>
      <reaction metaid="COPASI136" id="_14_1__PlasmaVenous____RBC" name="14.1. PlasmaVenous -&gt; RBC" reversible="false">
        <annotation>
          <COPASI xmlns="http://www.copasi.org/static/sbml">
            <rdf:RDF xmlns:dcterms="http://purl.org/dc/terms/" xmlns:rdf="http://www.w3.org/1999/02/22-rdf-syntax-ns#">
              <rdf:Description rdf:about="#COPASI136">
                <dcterms:created>
                  <rdf:Description>
                    <dcterms:W3CDTF>2020-06-25T10:48:58Z</dcterms:W3CDTF>
                  </rdf:Description>
                </dcterms:created>
              </rdf:Description>
            </rdf:RDF>
          </COPASI>
        </annotation>
        <listOfReactants>
          <speciesReference species="mPlasmaVenous" stoichiometry="1"/>
        </listOfReactants>
        <listOfProducts>
          <speciesReference species="mRBC" stoichiometry="1"/>
        </listOfProducts>
        <kineticLaw>
          <math xmlns="http://www.w3.org/1998/Math/MathML">
            <apply>
              <times/>
              <ci> k1 </ci>
              <apply>
                <divide/>
                <ci> mPlasmaVenous </ci>
                <ci> PlasmaVenous </ci>
              </apply>
            </apply>
          </math>
          <listOfParameters>
            <parameter id="k1" name="k1" value="84"/>
          </listOfParameters>
        </kineticLaw>
      </reaction>
      <reaction metaid="COPASI137" id="_14_2__RBC____PlasmaVenous" name="14.2. RBC -&gt; PlasmaVenous" reversible="false">
        <annotation>
          <COPASI xmlns="http://www.copasi.org/static/sbml">
            <rdf:RDF xmlns:dcterms="http://purl.org/dc/terms/" xmlns:rdf="http://www.w3.org/1999/02/22-rdf-syntax-ns#">
              <rdf:Description rdf:about="#COPASI137">
                <dcterms:created>
                  <rdf:Description>
                    <dcterms:W3CDTF>2020-06-25T10:48:58Z</dcterms:W3CDTF>
                  </rdf:Description>
                </dcterms:created>
              </rdf:Description>
            </rdf:RDF>
          </COPASI>
        </annotation>
        <listOfReactants>
          <speciesReference species="mRBC" stoichiometry="1"/>
        </listOfReactants>
        <listOfProducts>
          <speciesReference species="mPlasmaVenous" stoichiometry="1"/>
        </listOfProducts>
        <kineticLaw>
          <math xmlns="http://www.w3.org/1998/Math/MathML">
            <apply>
              <times/>
              <ci> k1 </ci>
              <apply>
                <divide/>
                <ci> mRBC </ci>
                <ci> RBC </ci>
              </apply>
            </apply>
          </math>
          <listOfParameters>
            <parameter id="k1" name="k1" value="96"/>
          </listOfParameters>
        </kineticLaw>
      </reaction>
      <reaction metaid="COPASI138" id="_13_6__KidneyTubular____UrineExternal" name="13.6. KidneyTubular -&gt; UrineExternal" reversible="false">
        <annotation>
          <COPASI xmlns="http://www.copasi.org/static/sbml">
            <rdf:RDF xmlns:dcterms="http://purl.org/dc/terms/" xmlns:rdf="http://www.w3.org/1999/02/22-rdf-syntax-ns#">
              <rdf:Description rdf:about="#COPASI138">
                <dcterms:created>
                  <rdf:Description>
                    <dcterms:W3CDTF>2020-06-25T11:27:03Z</dcterms:W3CDTF>
                  </rdf:Description>
                </dcterms:created>
              </rdf:Description>
            </rdf:RDF>
          </COPASI>
        </annotation>
        <listOfReactants>
          <speciesReference species="mKidneyTubular" stoichiometry="1"/>
        </listOfReactants>
        <listOfProducts>
          <speciesReference species="mUrineExternal" stoichiometry="1"/>
        </listOfProducts>
        <kineticLaw>
          <math xmlns="http://www.w3.org/1998/Math/MathML">
            <apply>
              <times/>
              <ci> k1 </ci>
              <apply>
                <divide/>
                <ci> mKidneyTubular </ci>
                <ci> KidneyTubular </ci>
              </apply>
            </apply>
          </math>
          <listOfParameters>
            <parameter id="k1" name="k1" value="70"/>
          </listOfParameters>
        </kineticLaw>
      </reaction>
      <reaction metaid="COPASI139" id="_03_6__IntestineLumen____Enterocytes__Diffusion" name="03.6. IntestineLumen -&gt; Enterocytes (Diffusion)" reversible="true">
        <annotation>
          <COPASI xmlns="http://www.copasi.org/static/sbml">
            <rdf:RDF xmlns:dcterms="http://purl.org/dc/terms/" xmlns:rdf="http://www.w3.org/1999/02/22-rdf-syntax-ns#">
              <rdf:Description rdf:about="#COPASI139">
                <dcterms:created>
                  <rdf:Description>
                    <dcterms:W3CDTF>2020-07-09T06:34:50Z</dcterms:W3CDTF>
                  </rdf:Description>
                </dcterms:created>
              </rdf:Description>
            </rdf:RDF>
          </COPASI>
        </annotation>
        <listOfReactants>
          <speciesReference species="mIntestineLumen" stoichiometry="1"/>
        </listOfReactants>
        <listOfProducts>
          <speciesReference species="mEnterocytes" stoichiometry="1"/>
        </listOfProducts>
        <kineticLaw>
          <math xmlns="http://www.w3.org/1998/Math/MathML">
            <apply>
              <minus/>
              <apply>
                <times/>
                <ci> _03_6__IntestineLumen____Enterocytes__Diffusion__Coefficient </ci>
                <apply>
                  <divide/>
                  <ci> mIntestineLumen </ci>
                  <ci> IntestineLumen </ci>
                </apply>
              </apply>
              <apply>
                <times/>
                <ci> _03_6__IntestineLumen____Enterocytes__Diffusion__Coefficient </ci>
                <apply>
                  <divide/>
                  <ci> mEnterocytes </ci>
                  <ci> Enterocytes </ci>
                </apply>
              </apply>
            </apply>
          </math>
        </kineticLaw>
      </reaction>
      <reaction metaid="COPASI140" id="_03_7__IntestineLumen____IntestineVascular__Diffusion" name="03.7. IntestineLumen -&gt; IntestineVascular (Diffusion)" reversible="true">
        <annotation>
          <COPASI xmlns="http://www.copasi.org/static/sbml">
            <rdf:RDF xmlns:dcterms="http://purl.org/dc/terms/" xmlns:rdf="http://www.w3.org/1999/02/22-rdf-syntax-ns#">
              <rdf:Description rdf:about="#COPASI140">
                <dcterms:created>
                  <rdf:Description>
                    <dcterms:W3CDTF>2020-07-09T06:34:50Z</dcterms:W3CDTF>
                  </rdf:Description>
                </dcterms:created>
              </rdf:Description>
            </rdf:RDF>
          </COPASI>
        </annotation>
        <listOfReactants>
          <speciesReference species="mIntestineLumen" stoichiometry="1"/>
        </listOfReactants>
        <listOfProducts>
          <speciesReference species="mIntestineVascular" stoichiometry="1"/>
        </listOfProducts>
        <kineticLaw>
          <math xmlns="http://www.w3.org/1998/Math/MathML">
            <apply>
              <minus/>
              <apply>
                <times/>
                <ci> _03_7__IntestineLumen____IntestineVascular__Diffusion__Coefficient </ci>
                <apply>
                  <divide/>
                  <ci> mIntestineLumen </ci>
                  <ci> IntestineLumen </ci>
                </apply>
              </apply>
              <apply>
                <times/>
                <ci> _03_7__IntestineLumen____IntestineVascular__Diffusion__Coefficient </ci>
                <apply>
                  <divide/>
                  <ci> mIntestineVascular </ci>
                  <ci> IntestineVascular </ci>
                </apply>
              </apply>
            </apply>
          </math>
        </kineticLaw>
      </reaction>
    </listOfReactions>
    <listOfEvents>
      <event metaid="COPASI105" id="Dose_0_001h" name="Dose 0.001h">
        <annotation>
          <COPASI xmlns="http://www.copasi.org/static/sbml">
            <rdf:RDF xmlns:dcterms="http://purl.org/dc/terms/" xmlns:rdf="http://www.w3.org/1999/02/22-rdf-syntax-ns#">
              <rdf:Description rdf:about="#COPASI105">
                <dcterms:created>
                  <rdf:Description>
                    <dcterms:W3CDTF>2017-08-29T08:30:28Z</dcterms:W3CDTF>
                  </rdf:Description>
                </dcterms:created>
              </rdf:Description>
            </rdf:RDF>
          </COPASI>
        </annotation>
        <trigger>
          <math xmlns="http://www.w3.org/1998/Math/MathML">
            <apply>
              <gt/>
              <csymbol encoding="text" definitionURL="http://www.sbml.org/sbml/symbols/time"> time </csymbol>
              <cn> 0.001 </cn>
            </apply>
          </math>
        </trigger>
        <listOfEventAssignments>
          <eventAssignment variable="mStomachLumen">
            <math xmlns="http://www.w3.org/1998/Math/MathML">
              <apply>
                <times/>
                <apply>
                  <plus/>
                  <apply>
                    <divide/>
                    <apply>
                      <times/>
                      <cn> 1000000 </cn>
                      <ci> ModelValue_61 </ci>
                    </apply>
                    <apply>
                      <times/>
                      <cn> 129.16 </cn>
                      <ci> Compartment_39 </ci>
                    </apply>
                  </apply>
                  <apply>
                    <divide/>
                    <ci> mStomachLumen </ci>
                    <ci> StomachLumen </ci>
                  </apply>
                </apply>
                <ci> StomachLumen </ci>
              </apply>
            </math>
          </eventAssignment>
        </listOfEventAssignments>
      </event>
    </listOfEvents>
  </model>
</sbml>
