# Supplementary material for: Physiologically based metformin pharmacokinetics model of mice and scale-up to humans for the estimation of concentrations in various tissues
Source: PLoS One. 2021 Apr 7;16(4):e0249594. doi: 10.1371/journal.pone.0249594 (PMC8026019; doi:10.1371/journal.pone.0249594)
Supplement: S1 Data — (ZIP) [file pone.0249594.s005.zip › S1DataModelsAndExpData/Parameter estimation data files Human/BMC389 v06.txt]

Time	Dose	PlasmaContr	EryContr	UrineSum	FecesSum	mInt	mWal	mBrain	mFat	mHeart	mKPla	mKTiss	mLiv	mLum	mLung	mMuscle	mPer	mpVein	mStom
0	500	0	0	0	0	0	0	0	0	0	0	0	0	0	0	0	0	0	0
1		3.78	0.11
2		5.6	0.33
3		5.74	0.5	39
6		4.14	0.86	87
10		1.41	1.02	154
24		0.16	0.74	182
35				194.96	194.96	0	0	0	0	0	0	0	0	0	0	0	0	0	0
40				194.96	194.96	0	0	0	0	0	0	0	0	0	0	0	0	0	0
