# Supplementary material for: Physiologically based metformin pharmacokinetics model of mice and scale-up to humans for the estimation of concentrations in various tissues
Source: PLoS One. 2021 Apr 7;16(4):e0249594. doi: 10.1371/journal.pone.0249594 (PMC8026019; doi:10.1371/journal.pone.0249594)
Supplement: S1 Data — (ZIP) [file pone.0249594.s005.zip › S1DataModelsAndExpData/Parameter estimation data files Human/Chung779.txt]

Time (h)	Plasma	FecesSum	mInt	mWal
0		0	0	0
0.02	2.58
0.08
0.17
0.5	10.01
1	11.95
1.5	12.6
2	12.92
2.5	12.27
3	10.66
3.5
4	7.75
5
6	4.52
8	2.58
10	1.94
12	1.29
14
16
20
24
35		500	0	0
40		500	0	0
