# Supplementary material for: Physiologically based metformin pharmacokinetics model of mice and scale-up to humans for the estimation of concentrations in various tissues
Source: PLoS One. 2021 Apr 7;16(4):e0249594. doi: 10.1371/journal.pone.0249594 (PMC8026019; doi:10.1371/journal.pone.0249594)
Supplement: S1 Data — (ZIP) [file pone.0249594.s005.zip › S1DataModelsAndExpData/Parameter estimation data files Mice/Wilcock 1993 v21 IV.txt]

Time(h)	Dose	Plasma	InWall	Liv	Stomach	Summ urine
0.5	1.375	21.9	355	136	132
1		10.7	209	74	57
2		7	114	47	53
4		3.1	52	31	32
28						1.375
29						1.375
30						1.375
