# Supplementary material for: Physiologically based metformin pharmacokinetics model of mice and scale-up to humans for the estimation of concentrations in various tissues
Source: PLoS One. 2021 Apr 7;16(4):e0249594. doi: 10.1371/journal.pone.0249594 (PMC8026019; doi:10.1371/journal.pone.0249594)
Supplement: S1 Data — (ZIP) [file pone.0249594.s005.zip › S1DataModelsAndExpData/Parameter estimation data files Mice/Wilcock 1993 v21_PO.txt]

Time (h)	Dose	PlaVen	PlaArt	PortVein	InWall	Liv	Kid	Heart	Muscle	Adipose	Brain	mgFecesSum	mgUriSum
0	1.375	0	0	0.0	0.0	0.0	0.0	0.0	0.0	0.0	0.0
0.5		28.9	28.9	51.7	1337.9	253	428	70	26	14	13
1		28.1	28.1	39.0	1971.2	214	246	67	33	16	16
2			12.6		1158.7	160	172	41	102	19
4		14.7	14.7	18.5	671.2	51	121	28	68	13	18
8		6.6	6.6	9.3	218.6	44	71	8	18	2	2
24		1.3	1.3	1.2	14.4	10	5		1		1
28												0.535	0.84
29												0.535	0.84
30												0.535	0.84
