# Supplementary material for: Physiologically based metformin pharmacokinetics model of mice and scale-up to humans for the estimation of concentrations in various tissues
Source: PLoS One. 2021 Apr 7;16(4):e0249594. doi: 10.1371/journal.pone.0249594 (PMC8026019; doi:10.1371/journal.pone.0249594)
Supplement: S1 Data — (ZIP) [file pone.0249594.s005.zip › S1DataModelsAndExpData/Validation data files Human/Chung250.txt]

Time (h)	Plasma	FecesSum	mInt	mWal
0		0	0	0
0.02	0.97
0.08
0.17
0.5	3.07
1	3.55
1.5	4.2
2	4.36
2.5	4.52
3	3.88
3.5
4	2.91
5
6	1.61
8	0.97
10	0.65
12	0.48
14
16
20
24
35		125	0	0
40		125	0	0
