# Supplementary material for: Physiologically based metformin pharmacokinetics model of mice and scale-up to humans for the estimation of concentrations in various tissues
Source: PLoS One. 2021 Apr 7;16(4):e0249594. doi: 10.1371/journal.pone.0249594 (PMC8026019; doi:10.1371/journal.pone.0249594)
Supplement: S1 Data — (ZIP) [file pone.0249594.s005.zip › S1DataModelsAndExpData/Validation data files Human/Gusler500.txt]

Time (h)	Plasma	FecesSum	mInt	mWal
0		0	0	0
0.02
0.08
0.17
0.5	1.4
1	2.79
1.5	4.03
2	4.5
2.5
3	5.43
3.5
4	5.50
5
6	3.72
8	2.33
10	1.32
12	0.78
14	0.47
16	0.31
20	0.23
24	0.08
35		250	0	0
40		250	0	0
