# Supplementary material for: Physiologically based metformin pharmacokinetics model of mice and scale-up to humans for the estimation of concentrations in various tissues
Source: PLoS One. 2021 Apr 7;16(4):e0249594. doi: 10.1371/journal.pone.0249594 (PMC8026019; doi:10.1371/journal.pone.0249594)
Supplement: S1 Data — (ZIP) [file pone.0249594.s005.zip › S1DataModelsAndExpData/Validation data files Human/Messaoudi500.txt]

Time	Plasma
0	1.74
0.08
0.17
0.5
1	6.20
1.5	7.36
2	7.75
2.5	8.14
3	8.33
3.5	7.95
4	7.75
5	6.4
6	4.84
8	3.49
10	2.13
12
13
14
16
18
20
24
