# Supplementary material for: Physiologically based metformin pharmacokinetics model of mice and scale-up to humans for the estimation of concentrations in various tissues
Source: PLoS One. 2021 Apr 7;16(4):e0249594. doi: 10.1371/journal.pone.0249594 (PMC8026019; doi:10.1371/journal.pone.0249594)
Supplement: S1 Data — (ZIP) [file pone.0249594.s005.zip › S1DataModelsAndExpData/Validation data files Human/Wen750.txt]

Time (h)	Plasma	FecesSum	mInt	mWal
0	1.87	0	0	0
0.02
0.08
0.17
0.5	9.09
1	10.05
1.5	10.51
2	9.71
2.5	9.18
3	7.97
3.5	7.26
4	5.61
5
6	3.01
8	1.64
10	0.9
12	0.47
14
16
20
24
35		350	0	0
40		350	0	0
